# Supplementary material for: Comparative mitogenomics of the Decapoda reveals evolutionary heterogeneity in architecture and composition
Source: Sci Rep. 2019 Jul 24;9:10756. doi: 10.1038/s41598-019-47145-0 (PMC6656734; doi:10.1038/s41598-019-47145-0)
Supplement: Supplementary file 1 — Supplementary Data S1 [file 41598_2019_47145_MOESM1_ESM.zip › Supplementary_Data_S1.xlsx]

## Sheet: Ach_Ibacus_alticrenatus
AccessionID:	MG551493.1
Species:	Ibacus alticrenatus
Length:	15762
%A: 36.82
%C: 17.69
%G: 9.40
%T: 36.10
%AT: 72.92
%GC: 27.09
#PCG: 13
#tRNA: 22
#rRNA: 2
#possible CR: 1
Gene	Strand	Position	Length (bp)	Intergenic_nucleotides (bp)
cox1	+	1-1534	1534	2
trnL2(taa)	+	1535-1599	65	0
cox2	+	1606-2293	688	6
trnK(ttt)	+	2294-2357	64	0
trnD(gtc)	+	2356-2418	63	-2
atp8	+	2419-2577	159	0
atp6	+	2571-3251	681	-7
cox3	+	3251-4042	792	-1
trnG(tcc)	+	4042-4106	65	-1
nad3	+	4107-4460	354	0
trnA(tgc)	+	4466-4526	61	5
trnR(tcg)	+	4529-4592	64	2
trnN(gtt)	+	4595-4660	66	2
trnS1(tct)	+	4661-4727	67	0
trnE(ttc)	+	4723-4793	71	-5
trnF(gaa)	-	4795-4858	64	1
nad5	-	4859-6587	1729	0
trnH(gtg)	-	6588-6651	64	0
nad4	-	6652-7990	1339	0
nad4l	-	7984-8286	303	-7
trnT(tgt)	+	8289-8353	65	2
trnP(tgg)	-	8354-8420	67	0
nad6	+	8423-8938	516	2
cob	+	8938-10072	1135	-1
trnS2(tga)	+	10073-10139	67	0
nad1	-	10172-11116	945	32
trnL1(tag)	-	11148-11218	71	31
rrnL	-	11212-12489	1278	-7
trnV(tac)	-	12545-12618	74	55
rrnS	-	12616-13473	858	-3
putative control region	+	13474-14348	875	0
trnI(gat)	+	14349-14413	65	0
trnQ(ttg)	-	14411-14479	69	-3
trnM(cat)	+	14492-14561	70	12
nad2	+	14562-15566	1005	0
trnW(tca)	+	15565-15633	69	-2
trnC(gca)	-	15633-15695	63	-1
trnY(gta)	-	15697-15760	64	1

## Sheet: Ach_Puerulus_angulatus
AccessionID:	MG551496.1
Species:	Puerulus angulatus
Length:	15688
%A: 31.82
%C: 21.01
%G: 13.20
%T: 33.97
%AT: 65.79
%GC: 34.21
#PCG: 13
#tRNA: 22
#rRNA: 2
#possible CR: 1
Gene	Strand	Position	Length (bp)	Intergenic_nucleotides (bp)
cox1	+	1-1528	1528	5
trnL2(taa)	+	1529-1593	65	0
cox2	+	1598-2285	688	4
trnK(ttt)	+	2286-2348	63	0
trnD(gtc)	+	2350-2416	67	1
atp8	+	2417-2575	159	0
atp6	+	2569-3246	678	-7
cox3	+	3246-4037	792	-1
trnG(tcc)	+	4038-4101	64	0
nad3	+	4102-4455	354	0
trnA(tgc)	+	4454-4517	64	-2
trnR(tcg)	+	4522-4585	64	4
trnN(gtt)	+	4586-4651	66	0
trnS1	+	4652-4718	67	0
trnE(ttc)	+	4719-4790	72	0
trnF(gaa)	-	4792-4856	65	1
nad5	-	4856-6586	1731	-1
trnH(gtg)	-	6587-6652	66	0
nad4	-	6653-7991	1339	0
nad4l	-	7985-8287	303	-7
trnT(tgt)	+	8290-8356	67	2
trnP(tgg)	-	8357-8422	66	0
nad6	+	8425-8940	516	2
cob	+	8940-10074	1135	-1
trnS2(tga)	+	10075-10140	66	0
nad1	-	10172-11119	948	31
trnL1(tag)	-	11155-11223	69	35
rrnL	-	11199-12559	1361	-25
trnV(tac)	-	12563-12635	73	3
rrnS	-	12633-13482	850	-3
putative control region	+	13483-14265	783	0
trnI(gat)	+	14266-14331	66	0
trnQ(ttg)	-	14329-14397	69	-3
trnM(cat)	+	14417-14486	70	19
nad2	+	14487-15480	994	0
trnW(tca)	+	15484-15552	69	3
trnC(gca)	-	15552-15617	66	-1
trnY(gta)	-	15618-15683	66	0

## Sheet: Ach_Remiarctus_bertholdii
AccessionID:	MG551497.1
Species:	Remiarctus bertholdii
Length:	15630
%A: 31.70
%C: 19.14
%G: 14.57
%T: 34.59
%AT: 66.29
%GC: 33.71
#PCG: 13
#tRNA: 22
#rRNA: 2
#possible CR: 1
Gene	Strand	Position	Length (bp)	Intergenic_nucleotides (bp)
cox1	+	1-1498	1498	36
trnL2(taa)	+	1499-1564	66	0
cox2	+	1571-2258	688	6
trnK(ttt)	+	2259-2321	63	0
trnD(gtc)	+	2325-2387	63	3
atp8	+	2388-2546	159	0
atp6	+	2540-3220	681	-7
cox3	+	3220-4011	792	-1
trnG(tcc)	+	4011-4075	65	-1
nad3	+	4076-4429	354	0
trnA(tgc)	+	4428-4490	63	-2
trnR(tcg)	+	4491-4554	64	0
trnN(gtt)	+	4557-4620	64	2
trnS1(tct)	+	4621-4688	68	0
trnE(ttc)	+	4688-4757	70	-1
trnF(gaa)	-	4761-4824	64	3
nad5	-	4822-6553	1732	-3
trnH(gtg)	-	6554-6619	66	0
nad4	-	6632-7963	1332	12
nad4l	-	7957-8256	300	-7
trnT(tgt)	+	8259-8325	67	2
trnP(tgg)	-	8326-8391	66	0
nad6	+	8394-8903	510	2
cob	+	8903-10037	1135	-1
trnS2(tga)	+	10038-10104	67	0
nad1	-	10135-11079	945	30
trnL1(tag)	-	11113-11180	68	33
rrnL	-	11156-12460	1305	-25
trnV(tac)	-	12514-12588	75	53
rrnS	-	12587-13442	856	-2
putative control region	+	13443-14187	745	0
trnI(gat)	+	14188-14254	67	0
trnQ(ttg)	-	14252-14320	69	-3
trnM(cat)	+	14327-14396	70	6
nad2	+	14397-15398	1002	0
trnW(tca)	+	15397-15465	69	-2
trnC(gca)	-	15465-15528	64	-1
trnY(gta)	-	15529-15594	66	0

## Sheet: Ast_Ombrastacoides_huonensis
AccessionID:	MG551494.1
Species:	Ombrastacoides huonensis
Length:	17559
%A: 29.12
%C: 24.19
%G: 13.90
%T: 32.78
%AT: 61.9
%GC: 38.09
#PCG: 13
#tRNA: 22
#rRNA: 2
#possible CR: 1
Gene	Strand	Position	Length (bp)	Intergenic_nucleotides (bp)
cox1	+	1-1534	1534	7
trnL2(taa)	+	1536-1602	67	1
cox2	+	1605-2292	688	2
trnK(ttt)	+	2308-2375	68	15
trnD(gtc)	+	2380-2443	64	4
atp8	+	2444-2602	159	0
atp6	+	2596-3270	675	-7
cox3	+	3270-4058	789	-1
trnG(tcc)	+	4058-4121	64	-1
nad3	+	4122-4473	352	0
trnA(tgc)	+	4474-4533	60	0
trnR(tcg)	+	4534-4597	64	0
trnN(gtt)	+	4597-4661	65	-1
trnS1(tct)	+	4660-4727	68	-2
trnE(ttc)	+	4727-4792	66	-1
trnH(gtg)	-	4829-4894	66	36
trnT(tgt)	+	4903-4967	65	8
nad6	+	4984-5508	525	16
trnP(tgg)	+	5547-5611	65	38
rrnL	-	5587-6973	1387	-25
trnV(tac)	-	6947-7014	68	-27
trnQ(ttg)	-	7065-7133	69	50
trnY(gta)	-	7210-7275	66	76
nad4	-	7277-8617	1341	1
nad4l	-	8611-8904	294	-7
putative control region	+	8905-11014	2110	0
nad2	+	11015-12025	1011	0
trnW(tca)	+	12024-12091	68	-2
cob	+	12128-13267	1140	36
trnF(gaa)	-	13350-13415	66	82
nad5	-	13416-15143	1728	0
trnM(cat)	+	15261-15327	67	117
trnS2(tga)	+	15328-15393	66	0
nad1	-	15395-16324	930	1
trnL1(tag)	-	16342-16405	64	17
rrnS	-	16450-17264	815	44
trnI(gat)	+	17421-17485	65	156
trnC(gca)	-	17491-17552	62	5

## Sheet: Ast_Parastacus_brasiliensis
AccessionID:	MG551495.1
Species:	Parastacus brasiliensis
Length:	16572
%A: 30.47
%C: 19.73
%G: 14.16
%T: 35.04
%AT: 65.51
%GC: 33.89
#PCG: 13
#tRNA: 22
#rRNA: 2
#possible CR: 2
Gene	Strand	Position	Length (bp)	Intergenic_nucleotides (bp)
cox1	+	1-1528	1528	15
trnL2(taa)	+	1530-1592	63	1
cox2	+	1593-2291	699	0
trnK(ttt)	+	2302-2367	66	10
trnD(gtc)	+	2375-2439	65	7
atp8	+	2440-2598	159	0
atp6	+	2592-3266	675	-7
cox3	+	3266-4054	789	-1
trnG(tcc)	+	4053-4114	62	-2
trnT(tgt)	+	4138-4200	63	23
nad3	+	4300-4651	352	99
trnA(tgc)	+	4652-4711	60	0
trnR(tcg)	+	4712-4771	60	0
trnN(gtt)	+	4772-4835	64	0
trnS1(tct)	+	4836-4901	66	0
trnE(ttc)	+	4901-4967	67	-1
trnF(gaa)	-	4969-5031	63	1
nad5	-	5032-6759	1728	0
trnH(gtg)	-	6760-6823	64	0
nad6	+	6899-7417	519	75
trnP(tgg)	+	7447-7510	64	29
rrnL	-	7511-8843	1333	0
trnV(tac)	-	8842-8910	69	-2
trnQ(ttg)	+	9080-9149	70	169
putative control region	+	9150-10194	1045	0
gap, unknown length, putative control region	+	9584-9683	100	-611
trnM(cat)	+	10195-10261	67	511
nad2	+	10262-11263	1002	0
trnW(tca)	+	11262-11329	68	-2
trnY(gta)	-	11332-11395	64	2
nad4	-	11406-12743	1338	10
nad4l	-	12737-13036	300	-7
cob	+	13071-14210	1140	34
trnS2(tga)	+	14206-14273	68	-5
nad1	-	14397-15320	924	123
trnL1(tag)	-	15341-15406	66	20
rrnS	-	15440-16277	838	33
trnI(gat)	+	16426-16492	67	148
trnC(gca)	-	16495-16557	63	2

## Sheet: Axi_Strahlaxius_plectrorhynchus
AccessionID:	MH234571.1
Species:	Strahlaxius plectrorhynchus
Length:	15816
%A: 32.56
%C: 15.79
%G: 15.83
%T: 35.82
%AT: 68.38
%GC: 31.62
#PCG: 13
#tRNA: 21
#rRNA: 2
#possible CR: 1
Gene	Strand	Position	Length (bp)	Intergenic_nucleotides (bp)
cox1	+	1-1536	1536	7
trnL2(taa)	+	1539-1604	66	2
trnL1(tag)	+	1605-1670	66	0
cox2	+	1674-2360	687	3
trnK(ttt)	+	2367-2433	67	6
atp8	+	2437-2595	159	3
atp6	+	2589-3263	675	-7
trnG(tcc)	+	3281-3346	66	17
trnV(tac)	+	3351-3417	67	4
nad3	+	3418-3771	354	0
cox3	+	3790-4578	789	18
trnA(tgc)	+	4584-4654	71	5
trnR(tcg)	+	4655-4718	64	0
trnN(gtt)	+	4722-4787	66	3
trnS1(tct)	+	4788-4855	68	0
trnE(ttc)	+	4857-4923	67	1
trnF(gaa)	-	4922-4987	66	-2
nad5	-	4987-6714	1728	-1
nad4	-	6780-8115	1336	65
nad4l	-	8109-8408	300	-7
trnT(tgt)	+	8411-8474	64	2
trnP(tgg)	-	8475-8541	67	0
nad6	+	8563-9066	504	21
cob	+	9047-10183	1137	-20
trnS2(tga)	+	10182-10250	69	-2
nad1	-	10273-11211	939	22
rrnL	-	11262-12606	1345	50
rrnS	-	12628-13436	809	21
trnI(gat)	-	13437-13507	71	0
putative control region	+	13508-14411	904	0
trnQ(ttg)	-	14412-14479	68	0
trnD(gtc)	+	14477-14546	70	-3
trnM(cat)	+	14546-14614	69	-1
nad2	+	14615-15601	987	0
trnW(tca)	+	15601-15665	65	-1
trnC(gca)	-	15671-15738	68	5
trnY(gta)	-	15743-15809	67	4

## Sheet: Car_Alpheus_inopinatus
AccessionID:	MG551491.1
Species:	Alpheus inopinatus
Length:	15789
%A: 32.94
%C: 24.36
%G: 14.35
%T: 28.35
%AT: 61.29
%GC: 38.71
#PCG: 13
#tRNA: 22
#rRNA: 2
#possible CR: 1
Gene	Strand	Position	Length (bp)	Intergenic_nucleotides (bp)
cox1	+	1-1548	1548	0
trnL2(taa)	+	1544-1610	67	-5
cox2	+	1615-2301	687	4
trnK(ttt)	+	2313-2382	70	11
trnD(gtc)	+	2386-2453	68	3
atp8	+	2454-2612	159	0
atp6	+	2606-3280	675	-7
cox3	+	3280-4068	789	-1
trnG(tcc)	+	4072-4136	65	3
nad3	+	4137-4488	352	0
trnA(tgc)	+	4489-4553	65	0
trnR(tcg)	+	4572-4637	66	18
trnN(gtt)	+	4653-4719	67	15
trnS1(tct)	+	4720-4786	67	0
trnF(gaa)	-	4794-4859	66	7
nad5	-	4859-6559	1701	-1
trnH(gtg)	-	6578-6641	64	18
nad4	-	6637-7974	1338	-5
nad4l	-	7968-8267	300	-7
trnT(tgt)	+	8269-8333	65	1
trnP(tgg)	-	8334-8399	66	0
nad6	+	8402-8917	516	2
cob	+	8917-10053	1137	-1
trnE(ttc)	-	10056-10122	67	2
trnS2(tga)	+	10143-10212	70	20
nad1	-	10229-11170	942	16
trnL1(tag)	-	11186-11250	65	15
rrnL	-	11192-12573	1382	-59
trnV(tac)	-	12551-12615	65	-23
rrnS	-	12616-13424	809	0
putative control region	+	13423-14391	969	-2
trnI(gat)	+	14392-14458	67	0
trnQ(ttg)	-	14472-14538	67	13
trnM(cat)	+	14534-14598	65	-5
nad2	+	14599-15597	999	0
trnW(tca)	+	15596-15661	66	-2
trnC(gca)	-	15664-15728	65	2
trnY(gta)	-	15740-15789	50	11

## Sheet: Geb_Axianassa_australis
AccessionID:	MH234568.1
Species:	Axianassa australis
Length:	15738
%A: 34.68
%C: 22.85
%G: 12.14
%T: 30.33
%AT: 65.01
%GC: 34.99
#PCG: 13
#tRNA: 20
#rRNA: 2
#possible CR: 1
Gene	Strand	Position	Length (bp)	Intergenic_nucleotides (bp)
cox1	+	1-1536	1536	0
trnL2(taa)	+	1537-1601	65	0
cox2	+	1608-2292	685	6
trnK(ttt)	+	2293-2360	68	0
trnD(gtc)	+	2363-2426	64	2
atp8	+	2427-2585	159	0
atp6	+	2579-3253	675	-7
cox3	+	3253-4042	790	-1
trnG(tcc)	+	4043-4108	66	0
nad3	+	4118-4460	343	9
trnA(tgc)	+	4461-4524	64	0
trnR(tcg)	+	4526-4592	67	1
trnN(gtt)	+	4592-4659	68	-1
trnS1(tct)	+	4662-4729	68	2
trnE(ttc)	+	4730-4797	68	0
nad5	-	4878-6606	1729	80
trnH(gtg)	-	6607-6670	64	0
nad4	-	6671-8009	1339	0
nad4l	-	8003-8305	303	-7
trnT(tgt)	+	8307-8371	65	1
trnP(tgg)	-	8372-8437	66	0
nad6	+	8440-8949	510	2
cob	+	8949-10083	1135	-1
nad1	-	10168-11133	966	84
trnL1(tag)	-	11135-11200	66	1
rrnL	-	11202-12477	1276	1
trnV(tac)	-	12522-12594	73	44
rrnS	-	12593-13437	845	-2
putative control region	+	13438-14262	825	0
trnQ(ttg)	-	14263-14331	69	0
trnI(gat)	+	14395-14460	66	63
trnM(cat)	+	14466-14534	69	5
nad2	+	14535-15539	1005	0
trnW(tca)	+	15538-15606	69	-2
trnC(gca)	-	15606-15668	63	-1
trnY(gta)	-	15671-15738	68	2

## Sheet: Geb_Gebiacantha_plantae
AccessionID:	MG551492.1
Species:	Gebiacantha plantae
Length:	16771
%A: 33.39
%C: 21.10
%G: 12.57
%T: 32.95
%AT: 66.34
%GC: 33.67
#PCG: 13
#tRNA: 21
#rRNA: 2
#possible CR: 1
Gene	Strand	Position	Length (bp)	Intergenic_nucleotides (bp)
cox1	+	1-1536	1536	3
trnL2(taa)	+	1568-1638	71	31
cox2	+	1658-2362	705	19
trnK(ttt)	+	2343-2410	68	-20
cox3	+	2416-3205	790	5
trnG(tcc)	+	3206-3271	66	0
nad3	+	3272-3625	354	0
trnI(gat)	+	3646-3713	68	20
nad1	-	3728-4672	945	14
rrnL	-	4742-6063	1322	69
rrnS	-	6156-6991	836	92
trnQ(ttg)	-	7374-7442	69	382
trnC(gca)	-	7456-7521	66	13
trnL1(tag)	+	7661-7726	66	139
trnD(gtc)	+	7761-7825	65	34
atp8	+	7826-7984	159	0
putative control region	+	7971-8013	43	-14
atp6	+	7978-8652	675	-36
trnA(tgc)	+	8698-8762	65	45
trnR(tcg)	+	8765-8828	64	2
trnN(gtt)	+	8829-8894	66	0
trnS1(tct)	+	8894-8962	69	-1
trnE(ttc)	+	8963-9029	67	0
nad5	-	9095-10823	1729	65
trnH(gtg)	-	10824-10887	64	0
nad4	-	10887-12206	1320	-1
nad4l	-	12221-12523	303	14
trnT(tgt)	+	12525-12590	66	1
trnP(tgg)	-	12591-12655	65	0
nad6	+	12658-13167	510	2
cob	+	13167-14301	1135	-1
trnS2(tga)	+	14302-14370	69	0
trnV(tac)	-	14545-14614	70	174
putative control region	+	14615-15497	883	0
trnY(gta)	-	15498-15570	73	0
trnM(cat)	+	15632-15700	69	61
nad2	+	15701-16702	1002	0
trnW(tca)	+	16701-16768	68	-2

## Sheet: Geb_Laomedia_healyi
AccessionID:	MH234569.1
Species:	Laomedia healyi
Length:	15834
%A: 34.93
%C: 23.09
%G: 11.77
%T: 30.21
%AT: 65.14
%GC: 34.86
#PCG: 13
#tRNA: 22
#rRNA: 2
#possible CR: 1
Gene	Strand	Position	Length (bp)	Intergenic_nucleotides (bp)
cox1	+	1-1534	1534	10
trnL2(taa)	+	1536-1600	65	1
cox2	+	1604-2285	682	3
trnK(ttt)	+	2286-2354	69	0
trnD(gtc)	+	2357-2416	60	2
atp8	+	2419-2577	159	2
atp6	+	2571-3245	675	-7
cox3	+	3245-4034	790	-1
trnG(tcc)	+	4035-4098	64	0
nad3	+	4096-4452	357	-3
trnA(tgc)	+	4451-4517	67	-2
trnR(tcg)	+	4519-4582	64	1
trnN(gtt)	+	4582-4646	65	-1
trnS1(tct)	+	4647-4713	67	0
trnE(ttc)	+	4714-4778	65	0
trnF(gaa)	-	4778-4843	66	-1
nad5	-	4844-6575	1732	0
trnH(gtg)	-	6576-6642	67	0
trnT(tgt)	+	6661-6724	64	18
nad6	+	6770-7273	504	45
cob	+	7273-8412	1140	-1
trnS2(tga)	+	8408-8475	68	-5
putative control region	+	8476-9379	904	0
trnY(gta)	-	9380-9444	65	0
nad4	-	9447-10784	1338	2
nad4l	-	10778-11077	300	-7
trnP(tgg)	-	11091-11156	66	13
nad1	-	11159-12100	942	2
trnL1(tag)	-	12117-12181	65	16
rrnL	-	12159-13451	1293	-23
trnV(tac)	-	13483-13554	72	31
rrnS	-	13553-14354	802	-2
trnI(gat)	+	14494-14561	68	139
trnQ(ttg)	-	14563-14631	69	1
trnM(cat)	+	14635-14701	67	3
nad2	+	14703-15695	993	1
trnW(tca)	+	15694-15760	67	-2
trnC(gca)	-	15760-15824	65	-1

[truncated: 11 more sheets: Geb_Thalassina_squamifera, Geb_Upogebia_affinis, Geb_Upogebia_bowerbankii, Pol_Cardus_crucifer, Pol_Pentacheles_laevis, Pol_Polycheles_baccatus, Pol_Polycheles_coccifer, Pol_Stereomastis_sculpta, Ste_Globospongicola_spinulatus, Ste_Spongicola_levigatus, Ste_Stenopus_scutellatus]
