# Supplementary material for: Comparative mitogenomics of the Decapoda reveals evolutionary heterogeneity in architecture and composition
Source: Sci Rep. 2019 Jul 24;9:10756. doi: 10.1038/s41598-019-47145-0 (PMC6656734; doi:10.1038/s41598-019-47145-0)
Supplement: Supplementary file 2 — Supplementary Data S2 [file 41598_2019_47145_MOESM2_ESM.zip]

Archive with 1 entries (1 files):
- Supplementary_Data_S2.txt
