# Supplementary material for: Comparative mitogenomics of the Decapoda reveals evolutionary heterogeneity in architecture and composition
Source: Sci Rep. 2019 Jul 24;9:10756. doi: 10.1038/s41598-019-47145-0 (PMC6656734; doi:10.1038/s41598-019-47145-0)
Supplement: Supplementary file 2 — Supplementary Data S2 [file 41598_2019_47145_MOESM2_ESM.zip › Supplementary_Data_S2.txt]

## Tree: MitoAll_NT
(NC_028225.1_Portunus_sanguinolentus:0.3814017413,(((((((((((((((((NC_035679.1_Laurentaeglyphea_neocaledonica:0.1365758522,KT984196.1_Neoglyphea_inopinata:0.1341895128)100/100:0.694352,((KX343003.1_Cardus_crucifer:0.5125497389,KX343004.1_Pentacheles_laevis:0.3241595312)22.3/91:0.058931,((NC_020026.1_Polycheles_typhlops:0.3358967594,(KX343005.1_Polycheles_coccifer:0.0143052545,MH234570.1_Polycheles_baccatus:0.0184340143)100/100:0.266459)100/100:0.136426,KX343002.1_Stereomastis_sculpta:0.3384682339)80.8/96:0.048483)100/100:1.252586)66.8/92:0.092070,(((((((((((NC_026559.1_Cherax_tenuimanus:0.2510693144,NC_023479.1_Cherax_quinquecarinatus:0.2426889123)99.9/100:0.082126,(NC_023482.1_Cherax_preissii:0.2474177634,NC_022939.1_Cherax_glaber:0.2068790327)100/100:0.114451)100/100:0.199083,((NC_011243.1_Cherax_destructor:0.3677639316,NC_023480.1_Cherax_dispar:0.3293368921)100/100:0.092487,NC_023478.1_Cherax_robustus:0.3429244284)100/100:0.191571)94.1/100:0.075511,((NC_022938.1_Cherax_monticola:0.2338133008,(NC_026226.1_Cherax_bicarinatus:0.1844793046,NC_022937.1_Cherax_quadricarinatus:0.2879588632)100/100:0.078730)32.8/98:0.045955,NC_026227.1_Cherax_holthuisi:0.2538392746)100/100:0.322807)100/100:0.315075,MG551494.1_Ombrastacoides_huonensis:0.9437884176)54.6/98:0.064383,NC_025957.1_Paranephrops_planifrons:0.6916785430)59.3/96:0.066649,(((NC_023811.1_Euastacus_yarraensis:0.0168891040,NC_026575.1_Euastacus_armatus:0.0178281629)99.5/100:0.025889,NC_026214.1_Euastacus_spinifer:0.0595628389)100/100:0.279260,NC_026215.1_Astacopsis_gouldi:0.4999085636)100/100:0.285201)20.6/95:0.047421,(((NC_022847.1_Engaeus_lengana:0.6126996173,(NC_023809.1_Engaeus_cunicularius:0.2186927833,(NC_024442.1_Engaeus_quadrimanus:0.0179828076,NC_024441.1_Engaeus_sericatus:0.0286976055)100/100:0.200337)100/100:0.269471)100/100:0.172008,(NC_023477.1_Engaeus_lyelli:0.7294930230,(NC_029407.1_Engaewa_subcoerulea:0.4259199977,NC_029395.1_Engaewa_walpolea:0.4290105473)100/100:0.392963)5.3/71:0.048907)100/100:0.115163,((NC_023810.1_Geocharax_gracilis:0.4587508039,NC_025647.1_Tenuibranchiurus_glypticus:0.5851879467)59.6/100:0.053436,(NC_024295.1_Gramastacus_lacus:0.2039352883,NC_030531.1_Gramastacus_insolitus:0.2345090775)100/100:0.259764)100/100:0.134045)100/100:0.295110)99.9/100:0.107632,MG551495.1_Parastacus_brasiliensis:1.0139879217)100/100:0.279611,((((((((NC_026561.1_Faxonius_limosus:0.0085158423,NC_029721.1_Faxonius_sanbornii:0.0085767456)100/100:0.025638,NC_029720.1_Faxonius_rusticus:0.0361010635)100/100:0.045644,NC_033508.1_Faxonius_luteus:0.0723422402)40.6/98:0.016478,NC_030768.1_Faxonius_punctimanus:0.0691479619)100/100:0.150050,NC_033507.1_Cambarus_robustus:0.3116911698)47.1/98:0.048910,((NC_016926.1_Procambarus_clarkii:0.0901383972,NC_033510.1_Procambarus_acutus:0.0926884822)95.7/100:0.022098,(NC_028447.1_Procambarus_alleni:0.0910928255,NC_020021.1_Procambarus_fallax:0.0873188707)99.8/100:0.033319)100/100:0.165725)100/100:0.396275,(NC_033509.1_Pacifastacus_leniusculus:0.4531676438,((NC_026560.1_Austropotamobius_pallipes:0.2796631146,NC_033504.1_Austropotamobius_torrentium:0.2119430651)100/100:0.109782,(KX279349.1_Astacus_leptodactylus:0.1598013017,KX279347.1_Astacus_astacus:0.1797028790)100/100:0.076656)100/100:0.221030)99.7/100:0.099439)81.8/99:0.099770,(((NC_033505.1_Cambaroides_dauricus:0.1250450777,KX268737.1_Cambaroides_schrenckii:0.1578120292)100/100:0.052222,NC_016925.1_Cambaroides_similis:0.1529810525)100/100:0.087568,NC_033506.1_Cambaroides_japonicus:0.1681443997)100/100:0.385865)100/100:0.738580)100/100:0.155616,(((NC_027608.1_Metanephrops_thomsoni:0.1645398993,NC_025323.1_Metanephrops_sibogae:0.2319878518)100/100:0.365715,(NC_025958.1_Nephrops_norvegicus:0.2592609637,NC_015607.1_Homarus_americanus:0.1714872169)100/100:0.352122)100/100:0.247788,NC_025592.1_Enoplometopus_debelius:0.6866615050)100/100:0.210531)99.8/99:0.072280)99.8/100:0.057595,((((((((NC_020313.1_Alvinocaris_longirostris:0.2380349610,NC_018778.1_Alvinocaris_chelys:0.3220781545)99.6/100:0.054326,((NC_020310.1_Rimicaris_kairei:0.0095998746,NC_027116.1_Rimicaris_exoculata:0.0069202745)100/100:0.043529,NC_020311.1_Opaepele_loihi:0.0602837779)100/100:0.172471)99.4/100:0.090809,NC_021971.1_Nautilocaris_saintlaurentae:0.3380000354)100/100:0.491390,(((((NC_012566.1_Palaemon_carinicauda:0.5718387966,NC_029240.1_Palaemon_gravieri:0.6479490708)36.6/99:0.098592,NC_027601.1_Palaemon_serenus:0.7442505770)100/100:0.486907,((NC_006880.1_Macrobrachium_rosenbergii:0.2396958561,NC_012217.1_Macrobrachium_lanchesteri:0.2646701427)100/100:0.161713,(NC_027602.1_Macrobrachium_bullatum:0.3385879707,NC_015073.1_Macrobrachium_nipponense:0.3123265051)99.4/100:0.092225)100/100:0.443642)100/100:0.294539,((KP276147.1_Alpheus_lobidens:0.3982694963,MG551491.1_Alpheus_inopinatus:0.3303727951)100/100:0.234303,NC_014883.1_Alpheus_distinguendus:0.4943723229)100/100:0.709215)100/100:0.134965,NC_035828.1_Chlorotocus_crassicornis:0.8963324629)90.8/91:0.099377)27.7/82:0.047405,((NC_023823.1_Neocaridina_denticulata:0.4825135046,(NC_030219.1_Caridina_nilotica:0.2129181478,NC_024751.1_Caridina_gracilipes:0.4762564118)100/100:0.316856)100/100:0.412539,(((((((((NC_035411.1_Stygiocaris_stylifera:0.2602113409,NC_035404.1_Stygiocaris_lancifera:0.3186952235)100/100:0.190931,NC_035406.1_Typhlopatsa_pauliani:0.5907584987)100/100:0.238295,NC_035405.1_Typhlatya_monae:0.5714390225)11.4/77:0.055943,(NC_036335.1_Typhlatya_miravetensis:0.1408577755,NC_035410.1_Typhlatya_arfeae:0.1398629587)100/100:0.346922)100/100:0.082099,(((NC_035399.1_Typhlatya_taina:0.2415384826,NC_035407.1_Typhlatya_consobrina:0.2151837694)100/100:0.171219,((NC_035400.1_Typhlatya_pearsei:0.4344127805,(NC_035403.1_Typhlatya_mitchelli:0.2098745262,NC_035408.1_Typhlatya_dzilamensis:0.2161485074)100/100:0.144158)100/100:0.090154,NC_035409.1_Typhlatya_garciai:0.2020895939)66.7/99:0.048898)100/100:0.127446,NC_035401.1_Typhlatya_iliffei:0.6033641005)100/100:0.082562)100/100:0.177563,NC_008413.1_Halocaridina_rubra:0.9674924096)63.6/97:0.076075,NC_035402.1_Typhlatya_galapagensis:0.8396752320)100/100:0.124273,NC_035412.1_Halocaridinides_fowleri:0.9255386607)100/100:0.124755,NC_027603.1_Paratya_australiensis:0.7622783137)100/100:0.112574)100/100:0.264295)100/100:0.316736,((((NC_026834.1_Metapenaeus_ensis:0.4792947366,NC_029457.1_Metapenaeopsis_dalei:0.5067838043)100/100:0.120703,(((((NC_012060.1_Litopenaeus_stylirostris:0.1650093213,NC_009626.1_Litopenaeus_vannamei:0.1673722258)100/100:0.096927,NC_012738.1_Farfantepenaeus_californiensis:0.2241532161)100/100:0.160115,(NC_002184.1_Penaeus_monodon:0.4216846160,(((NC_026884.1_Fenneropenaeus_merguiensis:0.0379587407,NC_026885.1_Fenneropenaeus_penicillatus:0.0424051311)100/100:0.122720,NC_031366.1_Fenneropenaeus_indicus:0.1697938536)100/100:0.084464,NC_009679.1_Fenneropenaeus_chinensis:0.2154015794)100/100:0.093860)100/100:0.098923)97.7/100:0.058334,(NC_037043.1_Sergia_lucens:1.0540828548,NC_007010.1_Marsupenaeus_japonicus:0.1779199002)100/100:1.164089)100/100:0.222691,(NC_030277.1_Parapenaeopsis_hardwickii:0.2529741871,NC_030280.1_Solenocera_crassicornis:0.3164344825)100/100:0.301840)38.8/97:0.046157)100/100:0.157152,NC_017600.1_Acetes_chinensis:1.0954922899)100/100:0.123292,NC_016184.1_Euphausia_pacifica:1.3323044943)100/100:0.120142)38.8/92:0.068029,(((MF741653.1_Stenopus_scutellatus:0.3395612275,NC_018097.1_Stenopus_hispidus:0.2858971882)100/100:0.356205,KU188326.1_Globospongicola_spinulatus:0.7148549411)94.9/100:0.134978,KU188325.1_Spongicola_levigatus:0.6552081720)100/100:0.947433)100/100:0.151610,(((NC_021753.1_Palinurellus_wieneckii:0.8112032149,NC_022736.1_Sagmariasus_verreauxi:0.7703693285)81/96:0.093779,(MG551496.1_Puerulus_angulatus:0.7663948790,((NC_028024.1_Panulirus_cygnus:0.3314864911,NC_004251.1_Panulirus_japonicus:0.2483456317)100/100:0.479872,(((NC_014854.1_Panulirus_ornatus:0.1931094410,NC_016015.1_Panulirus_homarus:0.2718466529)100/100:0.081965,NC_014339.1_Panulirus_stimpsoni:0.2663243303)89.6/100:0.050829,NC_028627.1_Panulirus_versicolor:0.2165751492)100/100:0.459445)100/100:0.599637)99/99:0.102057)99.9/100:0.117048,(((NC_024440.1_Thenus_orientalis:0.7500356350,MG551497.1_Remiarctus_bertholdii:0.7646445479)94.2/99:0.102567,(MG551493.1_Ibacus_alticrenatus:0.3428230727,NC_025581.1_Ibacus_ciliatus:0.1886806492)100/100:0.333193)99/100:0.111133,NC_020022.1_Scyllarides_latus:0.7133364987)100/100:0.206098)100/100:0.486105)83.4/91:0.039067)93.5/95:0.023958,((((((NC_026225.2_Trypaea_australiensis:0.5772133760,NC_031154.1_Callianassa_ceramica:0.3821369751)100/100:0.424909,((NC_020351.1_Nihonotrypaea_japonica:0.0266675719,NC_034298.1_Nihonotrypaea_harmandi:0.0228485259)97.8/100:0.065613,NC_019610.1_Nihonotrypaea_thermophila:0.1794166430)100/100:0.661818)100/100:0.432063,NC_020025.1_Corallianassa_coutierei:0.9412310390)100/100:0.258131,NC_024651.1_Paraglypturus_tonganus:0.7100294231)100/100:0.380942,NC_019609.1_Neaxius_acanthus:0.9764535232)95.4/99:0.185626,MH234571.1_Strahlaxius_plectrorhynchus:1.3553408051)100/100:0.603082)73.6/92:0.027720,(((MH234568.1_Axianassa_australis:1.0569090608,MH234569.1_Laomedia_healyi:1.0809016527)90.7/100:0.106139,(NC_019608.1_Thalassina_kelanang:0.0282025467,MG551498.1_Thalassina_squamifera:0.0235756409)100/100:1.026697)99.3/100:0.117054,(((MG551492.1_Gebiacantha_plantae:0.4962874197,NC_020023.1_Upogebia_pusilla:0.5006679282)99.4/99:0.102497,(((NC_019606.1_Austinogebia_edulis:0.3373750538,NC_025943.1_Upogebia_yokoyai:0.2915007253)99.9/100:0.072909,NC_019607.1_Upogebia_major:0.2293450370)98.2/100:0.063100,MH234572.1_Upogebia_affinis:0.3454058267)100/100:0.150337)6.7/53:0.072434,MG551499.1_Upogebia_bowerbankii:0.4916620538)100/100:0.569947)100/100:0.160573)96.5/99:0.045490,((((((MF457407.1_Aegla_longirostri:0.6555266769,((KY352237.1_Gastroptychus_investigatoris:0.2139311137,KY352238.1_Gastroptychus_rogeri:0.4599018935)100/100:1.001977,NC_034927.1_Kiwa_tyleri:0.7524095523)99.9/100:0.156709)19/76:0.069852,KY352239.1_Lomis_hirta:0.7295096664)100/100:0.182395,KY352242.1_Pylocheles_mortensenii:1.1733176103)98.4/97:0.091527,((((NC_024202.1_Lithodes_nintokuae:0.0957315830,NC_020029.1_Paralithodes_camtschaticus:0.0897121458)98.4/100:0.065922,NC_021458.1_Paralithodes_brevipes:0.1430359118)100/100:0.331141,NC_003058.1_Pagurus_longicarpus:0.4228096844)100/100:0.599809,KY352240.1_Stemonopa_insignis:0.9242035209)49.7/92:0.060148)10.4/65:0.040312,(((MF457406.1_Munida_isos:0.4710026095,NC_030255.1_Munida_gregaria:0.5702963651)100/100:0.308136,NC_011013.1_Shinkaia_crosnieri:0.9041860184)100/100:0.168491,(NC_025572.1_Petrolisthes_haswelli:0.5525829104,NC_020024.1_Neopetrolisthes_maculatus:0.5170036046)100/100:0.915711)100/100:0.196404)80.3/93:0.050814,((KY352241.1_Birgus_latro:0.2836556902,(((KY352235.1_Coenobita_rugosus:0.1499986338,KY352236.1_Coenobita_variabilis:0.0787145532)100/100:0.040378,KY352234.1_Coenobita_perlatus:0.1662405052)100/100:0.142232,KY352233.1_Coenobita_brevimanus:0.1495072827)100/100:0.374869)100/100:0.442989,NC_025776.1_Clibanarius_infraspinatus:0.8351227444)100/100:0.466715)100/100:0.218213)100/100:0.213836,((NC_029361.1_Moloha_majora:0.5159788561,NC_026080.1_Homologenus_malayensis:0.3832693700)100/100:0.619990,KT182070.1_Dynomene_pilumnoides:0.8602418663)95.6/100:0.127288)84.1/98:0.085891,((NC_026688.1_Umalia_orientalis:0.5519742308,NC_026721.1_Lyreidus_brevifrons:0.6888390080)77.5/100:0.134582,NC_023474.1_Ranina_ranina:0.8816032259)100/100:0.299140)100/100:0.158875,((((((((((NC_006992.1_Eriocheir_sinensis:0.0220733862,NC_011598.1_Eriocheir_hepuensis:0.0231967684)87.3/100:0.008862,NC_011597.1_Eriocheir_japonica:0.0175028787)100/100:0.354085,NC_037155.1_Varuna_yui:0.4978367303)91.8/92:0.062501,NC_035307.1_Hemigrapsus_sanguineus:0.4285429591)99.1/92:0.054224,((NC_033865.1_Helice_latimera:0.0004924906,NC_030197.1_Helice_tientsinensis:0.0012062412)100/100:0.283631,NC_034995.1_Helicana_wuana:0.3198039379)100/100:0.092482)68/89:0.047051,NC_025571.1_Cyclograpsus_granulosus:0.3384773720)100/100:0.233784,(MF457408.1_Macrophthalmus_darwinensis:0.4886376045,NC_030048.1_Macrophthalmus_japonicus:0.3604066792)100/100:0.503284)99.8/99:0.078114,((((((NC_030535.1_Metopaulias_depressus:0.3583883237,NC_033866.1_Clistocoeloma_sinense:0.1776462204)97.7/100:0.029577,(NC_030196.1_Sesarmops_sinensis:0.0834724316,NC_031851.1_Chiromantes_neglectum:0.0660334886)100/100:0.119205)74.6/98:0.073296,NC_030046.2_Parasesarma_tripectinis:0.2116073518)100/100:0.319651,MF461623.1_Cardisoma_carnifex:0.3849636941)96.8/98:0.089023,(NC_035951.1_Xenograpsus_ngatama:0.7885955790,NC_020040.1_Ilyoplax_deschampsi:0.7330124099)89.8/84:0.077191)99.2/86:0.062129,(((NC_025324.1_Ocypode_ceratophthalmus:0.4143065622,NC_029725.1_Ocypode_cordimanus:0.3670181756)100/100:0.340782,(MF457405.1_Cranuca_inversa:0.3223726427,(MF457400.1_Tubuca_polita:0.2515350960,MF457401.1_Tubuca_capricornis:0.2117318509)100/100:0.187638)100/100:0.303646)100/100:0.178590,(NC_029724.1_Grapsus_tenuicrustatus:0.5613673976,(NC_021754.1_Pachygrapsus_crassipes:0.4899282659,MF457403.1_Pachygrapsus_marmoratus:0.4269994672)99.3/100:0.100832)100/100:0.312944)4.4/32:0.027642)99.3/81:0.047534)86.7/81:0.051495,NC_025325.1_Mictyris_longicarpus:0.8541966069)100/100:0.207493,((((NC_031406.1_Huananpotamon_lichuanense:0.3657683905,NC_007379.1_Geothelphusa_dehaani:0.3232451303)86.9/100:0.047178,(NC_036947.1_Sinopotamon_yaanense:0.1615615207,(NC_036946.1_Longpotamon_yangtsekiense:0.0900888743,NC_029226.1_Longpotamon_xiushuiense:0.1032844949)100/100:0.104491)100/100:0.177435)100/100:0.143941,KY285013.1_Potamiscus_motuoensis:0.3703594995)100/100:0.361300,NC_032044.1_Somanniathelphusa_boyangensis:0.7621872466)100/100:0.342060)99.9/100:0.073097)100/100:0.123689,(((NC_035425.1_Maja_squinado:0.0508749162,NC_035424.1_Maja_crispata:0.0345072948)100/100:0.756288,NC_025518.1_Damithrax_spinosissimus:0.9942981746)95.3/100:0.125840,AB735678.1_Chionoecetes_japonicus_pacificus:0.8233847758)100/100:0.191360)89.7/77:0.063039,(NC_030047.1_Pyrhila_pisum:1.8691958882,NC_024435.1_Ashtoret_lunaris:0.9624448348)100/94:0.237524)95.4/77:0.052359,((NC_024437.1_Myomenippe_fornasinii:0.6897045880,NC_006891.1_Pseudocarcinus_gigas:0.4858697934)93.2/99:0.102703,(((NC_029726.1_Leptodius_sanguineus:0.6832033975,MF457404.1_Epixanthus_frontalis:0.4737128555)98.5/100:0.068873,((NC_037172.1_Atergatis_integerrimus:0.2573308520,NC_037201.1_Atergatis_floridus:0.2451939971)100/100:0.474542,MF457402.1_Pilumnus_vespertilio:0.7452101836)34.2/75:0.062896)99.9/99:0.068089,(((NC_020312.1_Austinograea_rodriguezensis:0.1441238225,NC_020314.1_Austinograea_alayseae:0.2010488451)100/100:0.131415,(NC_013713.1_Gandalfus_yunohana:0.1996308436,NC_027414.1_Gandalfus_puia:0.1346137907)100/100:0.111184)100/100:0.211044,NC_035300.1_Segonzacia_mesatlantica:0.3478190206)100/100:0.181570)99.8/100:0.079237)70.4/57:0.051315)100/99:0.148483,NC_023476.1_Chaceon_granulatus:0.6572933198)100/100:0.406231,((NC_012569.1_Scylla_olivacea:0.2125928548,((NC_012565.1_Scylla_serrata:0.1697229215,NC_012572.1_Scylla_paramamosain:0.1278391998)62.7/100:0.037570,NC_012567.1_Scylla_tranquebarica:0.0934689572)100/100:0.139329)100/100:0.272738,NC_037173.1_Monomia_gladiator:0.4873947962)12.8/76:0.063658)98.8/100:0.060989,(NC_024438.1_Thalamita_crenata:0.3637933036,(NC_024632.1_Charybdis_feriata:0.2311407169,(NC_036132.1_Charybdis_natator:0.1877966636,NC_013246.1_Charybdis_japonica:0.2131682808)100/100:0.129499)100/100:0.148848)100/100:0.152111)100/100:0.163454,NC_006281.1_Callinectes_sapidus:0.4882860497)100/100:0.169242,(NC_026209.1_Portunus_pelagicus:0.2796581863,NC_005037.1_Portunus_trituberculatus:0.2301747847)100/100:0.136566);

## Tree: MitoPCG_NT
(NC_028225.1_Portunus_sanguinolentus:0.4274297754,(((((((((((((((((((NC_035679.1_Laurentaeglyphea_neocaledonica:0.1547789271,KT984196.1_Neoglyphea_inopinata:0.1523922058)100/100:0.766095,((KX343003.1_Cardus_crucifer:0.5935853675,((NC_020026.1_Polycheles_typhlops:0.3790679438,(KX343005.1_Polycheles_coccifer:0.0161076838,MH234570.1_Polycheles_baccatus:0.0196815464)100/100:0.300425)100/100:0.152461,KX343002.1_Stereomastis_sculpta:0.3821178768)99.4/100:0.076182)83.1/97:0.079346,KX343004.1_Pentacheles_laevis:0.3151197289)100/100:1.446335)25.7/87:0.099660,(((((((((((NC_026559.1_Cherax_tenuimanus:0.2894763939,NC_023479.1_Cherax_quinquecarinatus:0.2675509093)99.8/100:0.085614,(NC_023482.1_Cherax_preissii:0.2757750705,NC_022939.1_Cherax_glaber:0.2321943778)100/100:0.124004)100/100:0.216559,((NC_011243.1_Cherax_destructor:0.4025148833,NC_023480.1_Cherax_dispar:0.3582195611)100/100:0.104122,NC_023478.1_Cherax_robustus:0.3793272549)100/100:0.200654)98/100:0.092193,((NC_022938.1_Cherax_monticola:0.2636288238,(NC_026226.1_Cherax_bicarinatus:0.1965362317,NC_022937.1_Cherax_quadricarinatus:0.3190160483)100/100:0.087339)13.3/77:0.050266,NC_026227.1_Cherax_holthuisi:0.2731113887)100/100:0.359304)100/100:0.307967,MG551494.1_Ombrastacoides_huonensis:1.0485057062)50.2/95:0.072253,NC_025957.1_Paranephrops_planifrons:0.7788712283)58.6/94:0.073864,(((NC_023811.1_Euastacus_yarraensis:0.0184327355,NC_026575.1_Euastacus_armatus:0.0193777761)99.7/100:0.028052,NC_026214.1_Euastacus_spinifer:0.0634724278)100/100:0.303712,NC_026215.1_Astacopsis_gouldi:0.5475314260)100/100:0.334190)29.2/90:0.052691,((((NC_022847.1_Engaeus_lengana:0.6653761330,(NC_023809.1_Engaeus_cunicularius:0.2370242428,(NC_024442.1_Engaeus_quadrimanus:0.0202788452,NC_024441.1_Engaeus_sericatus:0.0306230519)100/100:0.215808)100/100:0.311695)100/100:0.175567,NC_023477.1_Engaeus_lyelli:0.8128974109)7.4/81:0.052135,(NC_029407.1_Engaewa_subcoerulea:0.4645607484,NC_029395.1_Engaewa_walpolea:0.4526316984)100/100:0.441224)100/100:0.121202,((NC_023810.1_Geocharax_gracilis:0.5062511805,NC_025647.1_Tenuibranchiurus_glypticus:0.6521765359)66.5/99:0.060338,(NC_024295.1_Gramastacus_lacus:0.2298499624,NC_030531.1_Gramastacus_insolitus:0.2652898890)100/100:0.279027)100/100:0.151686)100/100:0.323657)98/99:0.109290,MG551495.1_Parastacus_brasiliensis:1.1507326121)100/100:0.320390,((((((((NC_026561.1_Faxonius_limosus:0.0085075795,NC_029721.1_Faxonius_sanbornii:0.0094052076)100/100:0.027346,NC_029720.1_Faxonius_rusticus:0.0359199599)100/100:0.048817,NC_033508.1_Faxonius_luteus:0.0741530974)88.7/99:0.019283,NC_030768.1_Faxonius_punctimanus:0.0678236846)100/100:0.158960,NC_033507.1_Cambarus_robustus:0.3388415934)91.2/100:0.052268,((NC_016926.1_Procambarus_clarkii:0.0981568390,NC_033510.1_Procambarus_acutus:0.1053096457)95.1/100:0.023910,(NC_028447.1_Procambarus_alleni:0.0981899582,NC_020021.1_Procambarus_fallax:0.0968287129)99.5/100:0.036774)100/100:0.184586)100/100:0.446608,(NC_033509.1_Pacifastacus_leniusculus:0.5125607288,((NC_026560.1_Austropotamobius_pallipes:0.3054824870,NC_033504.1_Austropotamobius_torrentium:0.2310879629)100/100:0.115598,(KX279349.1_Astacus_leptodactylus:0.1725679172,KX279347.1_Astacus_astacus:0.1893226469)100/100:0.082403)100/100:0.248249)99.4/100:0.106471)63.7/96:0.112664,(((NC_033505.1_Cambaroides_dauricus:0.1383833688,KX268737.1_Cambaroides_schrenckii:0.1753623961)99.7/100:0.056335,NC_016925.1_Cambaroides_similis:0.1637041508)100/100:0.105548,NC_033506.1_Cambaroides_japonicus:0.1797482664)100/100:0.445315)100/100:0.825422)100/100:0.171938,(((NC_027608.1_Metanephrops_thomsoni:0.1873880100,NC_025323.1_Metanephrops_sibogae:0.2684862963)100/100:0.403811,(NC_025958.1_Nephrops_norvegicus:0.3026130305,NC_015607.1_Homarus_americanus:0.2025761725)100/100:0.400052)100/100:0.262420,NC_025592.1_Enoplometopus_debelius:0.7913372589)100/100:0.231589)99.9/99:0.084161)99.4/100:0.060297,((((((((NC_020313.1_Alvinocaris_longirostris:0.2608326672,NC_018778.1_Alvinocaris_chelys:0.3703737164)98.6/100:0.059886,((NC_020310.1_Rimicaris_kairei:0.0105649430,NC_027116.1_Rimicaris_exoculata:0.0076853024)100/100:0.050075,NC_020311.1_Opaepele_loihi:0.0690199692)100/100:0.198753)98/99:0.100672,NC_021971.1_Nautilocaris_saintlaurentae:0.3957250090)100/100:0.496800,((NC_023823.1_Neocaridina_denticulata:0.5418678989,(NC_030219.1_Caridina_nilotica:0.2359739891,NC_024751.1_Caridina_gracilipes:0.5560893099)100/100:0.340362)100/100:0.397197,(((((((((NC_035411.1_Stygiocaris_stylifera:0.2803045047,NC_035404.1_Stygiocaris_lancifera:0.3494995850)100/100:0.211540,NC_035406.1_Typhlopatsa_pauliani:0.6524680399)100/100:0.241005,NC_035405.1_Typhlatya_monae:0.6056587710)72.1/100:0.067798,(NC_036335.1_Typhlatya_miravetensis:0.1441257793,NC_035410.1_Typhlatya_arfeae:0.1550975651)100/100:0.378760)99.9/100:0.088960,(((NC_035399.1_Typhlatya_taina:0.2630772885,NC_035407.1_Typhlatya_consobrina:0.2312503176)100/100:0.182488,((NC_035400.1_Typhlatya_pearsei:0.4726908142,(NC_035403.1_Typhlatya_mitchelli:0.2283327062,NC_035408.1_Typhlatya_dzilamensis:0.2251895140)100/100:0.153101)100/100:0.097613,NC_035409.1_Typhlatya_garciai:0.2113228376)89.7/100:0.050991)100/100:0.134709,NC_035401.1_Typhlatya_iliffei:0.6775887488)99.1/100:0.085113)100/100:0.172677,NC_008413.1_Halocaridina_rubra:1.0357338160)70.9/98:0.081456,NC_035402.1_Typhlatya_galapagensis:0.9101390981)100/100:0.139174,NC_035412.1_Halocaridinides_fowleri:0.9554581794)100/100:0.128742,NC_027603.1_Paratya_australiensis:0.8450174023)98.9/100:0.095512)100/100:0.253704)26.2/89:0.046821,(((((NC_012566.1_Palaemon_carinicauda:0.6511988652,NC_027601.1_Palaemon_serenus:0.8491184209)17/81:0.141027,NC_029240.1_Palaemon_gravieri:0.7015517835)100/100:0.516322,((NC_006880.1_Macrobrachium_rosenbergii:0.2606398136,NC_012217.1_Macrobrachium_lanchesteri:0.2961385094)100/100:0.182552,(NC_027602.1_Macrobrachium_bullatum:0.3780750945,NC_015073.1_Macrobrachium_nipponense:0.3398667940)98.3/100:0.098062)100/100:0.460942)100/100:0.289894,((KP276147.1_Alpheus_lobidens:0.4191598690,MG551491.1_Alpheus_inopinatus:0.3643315805)100/100:0.233772,NC_014883.1_Alpheus_distinguendus:0.5012599905)100/100:0.664890)100/100:0.135257,NC_035828.1_Chlorotocus_crassicornis:0.9327258969)99.5/100:0.096697)100/100:0.343869,((((NC_026834.1_Metapenaeus_ensis:0.5355673969,NC_029457.1_Metapenaeopsis_dalei:0.5628529300)100/100:0.143147,(((((NC_012060.1_Litopenaeus_stylirostris:0.1908522117,NC_009626.1_Litopenaeus_vannamei:0.1875552535)100/100:0.105176,NC_012738.1_Farfantepenaeus_californiensis:0.2600163037)100/100:0.186463,(NC_002184.1_Penaeus_monodon:0.4821127978,(((NC_026884.1_Fenneropenaeus_merguiensis:0.0422420497,NC_026885.1_Fenneropenaeus_penicillatus:0.0474842077)100/100:0.141977,NC_031366.1_Fenneropenaeus_indicus:0.1983466195)100/100:0.101025,NC_009679.1_Fenneropenaeus_chinensis:0.2496476524)100/100:0.107453)100/100:0.107699)95.1/99:0.063451,(NC_037043.1_Sergia_lucens:1.1849792799,NC_007010.1_Marsupenaeus_japonicus:0.1877990257)100/100:1.552353)100/100:0.257424,(NC_030277.1_Parapenaeopsis_hardwickii:0.2932808282,NC_030280.1_Solenocera_crassicornis:0.3583905178)100/100:0.335436)45.2/96:0.056288)100/100:0.145972,NC_017600.1_Acetes_chinensis:1.1931052881)99.7/100:0.127258,NC_016184.1_Euphausia_pacifica:1.5078750848)99.9/100:0.124653)40.3/90:0.069221,(((MF741653.1_Stenopus_scutellatus:0.3349116885,NC_018097.1_Stenopus_hispidus:0.3315875796)100/100:0.375448,KU188326.1_Globospongicola_spinulatus:0.7789350604)75.5/98:0.134398,KU188325.1_Spongicola_levigatus:0.6857116298)100/100:0.952913)100/100:0.175332,(((NC_021753.1_Palinurellus_wieneckii:0.8853054754,(MG551496.1_Puerulus_angulatus:0.8712841966,((NC_028024.1_Panulirus_cygnus:0.3710684023,NC_004251.1_Panulirus_japonicus:0.2816870055)100/100:0.544764,(((NC_014854.1_Panulirus_ornatus:0.2135253106,NC_016015.1_Panulirus_homarus:0.3104198509)100/100:0.097542,NC_014339.1_Panulirus_stimpsoni:0.2987768172)92.3/99:0.061739,NC_028627.1_Panulirus_versicolor:0.2312958043)100/100:0.507646)100/100:0.679966)75.1/97:0.101727)17.3/94:0.045417,NC_022736.1_Sagmariasus_verreauxi:0.8757179845)99.7/100:0.138704,(((NC_024440.1_Thenus_orientalis:0.8399441468,MG551497.1_Remiarctus_bertholdii:0.8399895813)91.1/100:0.118100,(MG551493.1_Ibacus_alticrenatus:0.3923493463,NC_025581.1_Ibacus_ciliatus:0.2216687762)100/100:0.368659)96.7/100:0.124470,NC_020022.1_Scyllarides_latus:0.8082460544)100/100:0.215116)100/100:0.500651)77.9/94:0.035416)93.2/97:0.025738,((((((NC_026225.2_Trypaea_australiensis:0.6482192753,NC_031154.1_Callianassa_ceramica:0.4585862731)100/100:0.491804,((NC_020351.1_Nihonotrypaea_japonica:0.0299372234,NC_034298.1_Nihonotrypaea_harmandi:0.0244571126)97.9/100:0.075135,NC_019610.1_Nihonotrypaea_thermophila:0.2127196679)100/100:0.790478)100/100:0.516176,NC_020025.1_Corallianassa_coutierei:1.1061892083)100/100:0.288411,NC_024651.1_Paraglypturus_tonganus:0.8006742635)100/100:0.424528,NC_019609.1_Neaxius_acanthus:1.0361184964)91.7/99:0.229126,MH234571.1_Strahlaxius_plectrorhynchus:1.4917736975)100/100:0.662322)75.9/95:0.030881,(((MH234568.1_Axianassa_australis:1.1518363033,MH234569.1_Laomedia_healyi:1.1694025595)65.1/99:0.097930,(NC_019608.1_Thalassina_kelanang:0.0275114974,MG551498.1_Thalassina_squamifera:0.0270337236)100/100:1.082334)93.5/99:0.119197,(((MG551492.1_Gebiacantha_plantae:0.5427172210,NC_020023.1_Upogebia_pusilla:0.5327346650)98.1/99:0.104398,(((NC_019606.1_Austinogebia_edulis:0.3696740880,NC_025943.1_Upogebia_yokoyai:0.3196653256)99.6/100:0.086079,NC_019607.1_Upogebia_major:0.2544150344)99.8/100:0.072900,MH234572.1_Upogebia_affinis:0.3838492756)100/100:0.160130)74.6/96:0.079096,MG551499.1_Upogebia_bowerbankii:0.5625422217)100/100:0.600429)100/100:0.179459)97.4/100:0.049485,((((((MF457407.1_Aegla_longirostri:0.7033316232,KY352239.1_Lomis_hirta:0.8152012349)52/98:0.093778,((KY352237.1_Gastroptychus_investigatoris:0.3098990638,KY352238.1_Gastroptychus_rogeri:0.4186300996)100/100:1.172475,NC_034927.1_Kiwa_tyleri:0.8513486936)100/100:0.199211)99.9/100:0.157100,KY352242.1_Pylocheles_mortensenii:1.2321584524)51.8/93:0.091220,(((MF457406.1_Munida_isos:0.5392916107,NC_030255.1_Munida_gregaria:0.6462314940)100/100:0.340694,NC_011013.1_Shinkaia_crosnieri:1.0187699084)99.8/100:0.141599,(NC_025572.1_Petrolisthes_haswelli:0.6083207924,NC_020024.1_Neopetrolisthes_maculatus:0.5860135301)100/100:0.994291)100/100:0.178520)57/85:0.084315,((((NC_024202.1_Lithodes_nintokuae:0.1150671686,NC_020029.1_Paralithodes_camtschaticus:0.1053786911)97.6/100:0.076970,NC_021458.1_Paralithodes_brevipes:0.1721710400)100/100:0.350496,NC_003058.1_Pagurus_longicarpus:0.4905613144)100/100:0.623744,KY352240.1_Stemonopa_insignis:0.9933579672)30.3/78:0.070279)6.1/64:0.041111,((KY352241.1_Birgus_latro:0.2893603268,(((KY352235.1_Coenobita_rugosus:0.1585953131,KY352236.1_Coenobita_variabilis:0.0840787946)99.9/100:0.043806,KY352234.1_Coenobita_perlatus:0.1838957845)100/100:0.159711,KY352233.1_Coenobita_brevimanus:0.1641150006)100/100:0.463857)100/100:0.464038,NC_025776.1_Clibanarius_infraspinatus:0.9324812067)100/100:0.519711)100/100:0.235386)100/100:0.242958,((NC_029361.1_Moloha_majora:0.5759819727,NC_026080.1_Homologenus_malayensis:0.4029215178)100/100:0.699066,KT182070.1_Dynomene_pilumnoides:0.9435787562)78.5/97:0.133493)98.4/100:0.107627,((NC_026688.1_Umalia_orientalis:0.5768493096,NC_026721.1_Lyreidus_brevifrons:0.7421512137)91.9/100:0.159483,NC_023474.1_Ranina_ranina:0.9421614865)100/100:0.340477)100/100:0.163735,((((((((((NC_006992.1_Eriocheir_sinensis:0.0243516170,NC_011598.1_Eriocheir_hepuensis:0.0261246388)77.6/100:0.009567,NC_011597.1_Eriocheir_japonica:0.0194270302)100/100:0.412187,NC_037155.1_Varuna_yui:0.5703403366)95/99:0.073631,NC_035307.1_Hemigrapsus_sanguineus:0.4937728169)98.5/99:0.062823,((NC_033865.1_Helice_latimera:0.0000224912,NC_030197.1_Helice_tientsinensis:0.0015586188)100/100:0.334680,NC_034995.1_Helicana_wuana:0.3669229306)100/100:0.107897)23.1/82:0.049763,NC_025571.1_Cyclograpsus_granulosus:0.3927104977)100/100:0.273894,(MF457408.1_Macrophthalmus_darwinensis:0.5670748702,NC_030048.1_Macrophthalmus_japonicus:0.3894496001)100/100:0.565887)98.9/95:0.074228,(((((((NC_030535.1_Metopaulias_depressus:0.3961953368,NC_033866.1_Clistocoeloma_sinense:0.1846133025)96.6/100:0.033313,(NC_030196.1_Sesarmops_sinensis:0.0962490188,NC_031851.1_Chiromantes_neglectum:0.0746884241)100/100:0.126948)83.4/100:0.089074,NC_030046.2_Parasesarma_tripectinis:0.2266676049)100/100:0.354920,MF461623.1_Cardisoma_carnifex:0.4102479252)98.3/100:0.103944,(NC_035951.1_Xenograpsus_ngatama:0.8857828588,NC_020040.1_Ilyoplax_deschampsi:0.7939953260)93/91:0.093781)81.7/89:0.056318,((NC_025324.1_Ocypode_ceratophthalmus:0.4540512762,NC_029725.1_Ocypode_cordimanus:0.4119072010)100/100:0.366080,(MF457405.1_Cranuca_inversa:0.3525805423,(MF457400.1_Tubuca_polita:0.2677724182,MF457401.1_Tubuca_capricornis:0.2434216675)100/100:0.209880)100/100:0.316959)100/100:0.208365)79.6/87:0.049636,(NC_029724.1_Grapsus_tenuicrustatus:0.6186725839,(NC_021754.1_Pachygrapsus_crassipes:0.5397828195,MF457403.1_Pachygrapsus_marmoratus:0.4870072446)97.7/100:0.107536)100/100:0.357834)18/74:0.040341)93.4/91:0.059511,NC_025325.1_Mictyris_longicarpus:0.9077393672)100/100:0.234129,((((NC_031406.1_Huananpotamon_lichuanense:0.4018833747,NC_007379.1_Geothelphusa_dehaani:0.3630352671)68.5/95:0.046901,(NC_036947.1_Sinopotamon_yaanense:0.1757666317,(NC_036946.1_Longpotamon_yangtsekiense:0.1022255589,NC_029226.1_Longpotamon_xiushuiense:0.0868357500)100/100:0.119077)100/100:0.201680)100/100:0.154048,KY285013.1_Potamiscus_motuoensis:0.3934887518)100/100:0.410682,NC_032044.1_Somanniathelphusa_boyangensis:0.8480962919)100/100:0.392127)98.1/100:0.071488)100/100:0.131143,(((NC_035425.1_Maja_squinado:0.0543691152,NC_035424.1_Maja_crispata:0.0389778000)100/100:0.794289,NC_025518.1_Damithrax_spinosissimus:1.0813235430)97.7/100:0.153496,AB735678.1_Chionoecetes_japonicus_pacificus:0.8855250866)100/100:0.238315)100/97:0.110067,((((NC_029726.1_Leptodius_sanguineus:0.7077375888,MF457404.1_Epixanthus_frontalis:0.5212197402)92.3/100:0.074993,(NC_037172.1_Atergatis_integerrimus:0.2586125358,NC_037201.1_Atergatis_floridus:0.2620908044)100/100:0.525378)87.6/100:0.048160,MF457402.1_Pilumnus_vespertilio:0.8386572723)27.7/92:0.055514,(((NC_020312.1_Austinograea_rodriguezensis:0.1605090430,NC_020314.1_Austinograea_alayseae:0.2221701563)100/100:0.135738,(NC_013713.1_Gandalfus_yunohana:0.2236383498,NC_027414.1_Gandalfus_puia:0.1474426403)100/100:0.123730)100/100:0.241285,NC_035300.1_Segonzacia_mesatlantica:0.3678430337)100/100:0.206292)99.5/100:0.070981)93.1/85:0.076054,(NC_024437.1_Myomenippe_fornasinii:0.7453144995,NC_006891.1_Pseudocarcinus_gigas:0.5350679743)99.6/100:0.102288)49.6/80:0.028988,(NC_030047.1_Pyrhila_pisum:2.0711896975,NC_024435.1_Ashtoret_lunaris:1.0139242425)100/100:0.299150)100/100:0.147170,NC_023476.1_Chaceon_granulatus:0.7035827209)100/100:0.417181,(NC_012569.1_Scylla_olivacea:0.2452598307,((NC_012565.1_Scylla_serrata:0.1939143690,NC_012572.1_Scylla_paramamosain:0.1398612083)33.8/91:0.043306,NC_012567.1_Scylla_tranquebarica:0.1056896521)100/100:0.159987)100/100:0.298697)26.5/93:0.059814,NC_037173.1_Monomia_gladiator:0.5523232545)98.7/100:0.071587,(NC_024438.1_Thalamita_crenata:0.3853116329,(NC_024632.1_Charybdis_feriata:0.2553124576,(NC_036132.1_Charybdis_natator:0.2131853886,NC_013246.1_Charybdis_japonica:0.2336264100)100/100:0.145789)100/100:0.161293)100/100:0.172067)100/100:0.184391,NC_006281.1_Callinectes_sapidus:0.5389305019)100/100:0.189343,(NC_026209.1_Portunus_pelagicus:0.3151906071,NC_005037.1_Portunus_trituberculatus:0.2676023313)100/100:0.156195);

## Tree: MitoPCG_AA
(NC_028225.1_Portunus_sanguinolentus:0.0459998228,(((((((((((((((((((NC_035679.1_Laurentaeglyphea_neocaledonica:0.0301864866,KT984196.1_Neoglyphea_inopinata:0.0259377110)100/100:0.211484,(((((((((((NC_026559.1_Cherax_tenuimanus:0.0614831416,NC_023479.1_Cherax_quinquecarinatus:0.0620429975)88.7/100:0.014750,(NC_023482.1_Cherax_preissii:0.0518908666,NC_022939.1_Cherax_glaber:0.0428981312)100/100:0.038223)100/100:0.052357,((NC_011243.1_Cherax_destructor:0.0984971356,NC_023480.1_Cherax_dispar:0.0735393120)100/100:0.032657,NC_023478.1_Cherax_robustus:0.0892700507)100/100:0.052545)44.9/95:0.024982,((NC_022938.1_Cherax_monticola:0.0619127863,(NC_026226.1_Cherax_bicarinatus:0.0467346422,NC_022937.1_Cherax_quadricarinatus:0.1088360117)99.8/100:0.018895)34.4/97:0.007427,NC_026227.1_Cherax_holthuisi:0.0547247048)100/100:0.085311)100/100:0.101449,MG551494.1_Ombrastacoides_huonensis:0.3429657068)32.3/92:0.030194,NC_025957.1_Paranephrops_planifrons:0.2049110155)98.3/100:0.032656,(((NC_022847.1_Engaeus_lengana:0.2352525684,(NC_023809.1_Engaeus_cunicularius:0.0561760863,(NC_024442.1_Engaeus_quadrimanus:0.0065487191,NC_024441.1_Engaeus_sericatus:0.0151162465)100/100:0.061910)100/100:0.123201)100/100:0.062211,(NC_023477.1_Engaeus_lyelli:0.2532029250,(NC_029407.1_Engaewa_subcoerulea:0.1917244445,NC_029395.1_Engaewa_walpolea:0.1578748250)100/100:0.158229)76.4/100:0.026490)99.9/100:0.052285,((NC_023810.1_Geocharax_gracilis:0.1243476965,NC_025647.1_Tenuibranchiurus_glypticus:0.2433908361)87.5/98:0.034478,(NC_024295.1_Gramastacus_lacus:0.0554289370,NC_030531.1_Gramastacus_insolitus:0.0552844570)100/100:0.068250)100/100:0.051216)100/100:0.137487)41.3/88:0.017071,(((NC_023811.1_Euastacus_yarraensis:0.0088069509,NC_026575.1_Euastacus_armatus:0.0135118783)95.2/100:0.006831,NC_026214.1_Euastacus_spinifer:0.0206546751)100/100:0.073325,NC_026215.1_Astacopsis_gouldi:0.1716506852)100/100:0.105231)99.5/100:0.054239,MG551495.1_Parastacus_brasiliensis:0.3337654705)100/100:0.169749,(((((((NC_026561.1_Faxonius_limosus:0.0105971361,NC_029721.1_Faxonius_sanbornii:0.0100280518)100/100:0.011026,NC_029720.1_Faxonius_rusticus:0.0146694926)99.3/100:0.008595,NC_033508.1_Faxonius_luteus:0.0285063228)92.4/100:0.007436,NC_030768.1_Faxonius_punctimanus:0.0232229095)99.9/100:0.025901,((((NC_016926.1_Procambarus_clarkii:0.0214062277,NC_033510.1_Procambarus_acutus:0.0154628258)98.9/97:0.008009,NC_028447.1_Procambarus_alleni:0.0195645231)13.1/73:0.005963,NC_020021.1_Procambarus_fallax:0.0239170478)100/100:0.047491,NC_033507.1_Cambarus_robustus:0.0941934164)65.4/91:0.007124)100/100:0.154442,(NC_033509.1_Pacifastacus_leniusculus:0.1461778582,((NC_026560.1_Austropotamobius_pallipes:0.0983280750,NC_033504.1_Austropotamobius_torrentium:0.0671847062)100/100:0.034624,(KX279349.1_Astacus_leptodactylus:0.0452034698,KX279347.1_Astacus_astacus:0.0470992201)98.4/100:0.020461)100/100:0.085544)89.7/99:0.033043)89.1/98:0.043166,(((NC_033505.1_Cambaroides_dauricus:0.0214358518,KX268737.1_Cambaroides_schrenckii:0.0432147134)51.7/99:0.010188,NC_016925.1_Cambaroides_similis:0.0417563699)99.7/100:0.026073,NC_033506.1_Cambaroides_japonicus:0.0366983241)100/100:0.142929)100/100:0.250672)100/100:0.078765,(((NC_027608.1_Metanephrops_thomsoni:0.0273751599,NC_025323.1_Metanephrops_sibogae:0.0582771961)100/100:0.092928,(NC_025958.1_Nephrops_norvegicus:0.0381996793,NC_015607.1_Homarus_americanus:0.0248310418)100/100:0.055616)100/100:0.080561,NC_025592.1_Enoplometopus_debelius:0.1530294658)100/100:0.070525)99.9/99:0.044669)96.3/93:0.024505,(((KX343003.1_Cardus_crucifer:0.2062671013,KX343004.1_Pentacheles_laevis:0.0909385704)58.9/97:0.024282,((NC_020026.1_Polycheles_typhlops:0.1340285232,(KX343005.1_Polycheles_coccifer:0.0071125060,MH234570.1_Polycheles_baccatus:0.0126643599)100/100:0.096778)100/100:0.051583,KX343002.1_Stereomastis_sculpta:0.0880835579)53.2/95:0.019427)100/100:0.597924,((NC_021753.1_Palinurellus_wieneckii:0.1973310296,((MG551496.1_Puerulus_angulatus:0.1840317317,((NC_028024.1_Panulirus_cygnus:0.0634586720,NC_004251.1_Panulirus_japonicus:0.0213538706)100/100:0.141462,(((NC_014854.1_Panulirus_ornatus:0.0209191205,NC_016015.1_Panulirus_homarus:0.0732112163)94.3/100:0.007994,NC_014339.1_Panulirus_stimpsoni:0.0317975363)82.9/100:0.010774,NC_028627.1_Panulirus_versicolor:0.0281736370)100/100:0.154908)100/100:0.245092)82.1/78:0.025240,NC_022736.1_Sagmariasus_verreauxi:0.1941623314)6.2/39:0.016382)95.1/86:0.030721,(((NC_024440.1_Thenus_orientalis:0.2155652361,MG551497.1_Remiarctus_bertholdii:0.2256877877)95.3/100:0.035958,(MG551493.1_Ibacus_alticrenatus:0.1087934635,NC_025581.1_Ibacus_ciliatus:0.0375389059)100/100:0.090753)87.3/98:0.040452,NC_020022.1_Scyllarides_latus:0.1847689406)100/100:0.073918)100/100:0.204767)44/61:0.027639)78.9/66:0.012675,((((((NC_020313.1_Alvinocaris_longirostris:0.0479059619,NC_018778.1_Alvinocaris_chelys:0.0772514152)94.2/100:0.014706,((NC_020310.1_Rimicaris_kairei:0.0024843856,NC_027116.1_Rimicaris_exoculata:0.0021288870)94/100:0.003720,NC_020311.1_Opaepele_loihi:0.0147132299)100/100:0.032694)88.7/99:0.024858,NC_021971.1_Nautilocaris_saintlaurentae:0.0475537019)100/100:0.139133,(((NC_023823.1_Neocaridina_denticulata:0.0799383926,(NC_030219.1_Caridina_nilotica:0.0312857097,NC_024751.1_Caridina_gracilipes:0.1633894482)100/100:0.078272)100/100:0.106268,(((((((((NC_035411.1_Stygiocaris_stylifera:0.0673349919,NC_035404.1_Stygiocaris_lancifera:0.0914261781)100/100:0.047570,NC_035406.1_Typhlopatsa_pauliani:0.1710802931)100/100:0.066914,(NC_036335.1_Typhlatya_miravetensis:0.0433600004,NC_035410.1_Typhlatya_arfeae:0.0353842991)100/100:0.056728)68.2/100:0.009586,NC_035405.1_Typhlatya_monae:0.1094821096)99.5/100:0.021347,((((NC_035399.1_Typhlatya_taina:0.0638385381,NC_035407.1_Typhlatya_consobrina:0.0663648235)100/100:0.034685,(NC_035400.1_Typhlatya_pearsei:0.0969796021,(NC_035403.1_Typhlatya_mitchelli:0.0485221067,NC_035408.1_Typhlatya_dzilamensis:0.0577367249)100/100:0.042133)100/100:0.031737)48.2/100:0.008226,NC_035409.1_Typhlatya_garciai:0.0377594040)100/100:0.032488,NC_035401.1_Typhlatya_iliffei:0.1289651555)91.7/100:0.018460)100/100:0.061298,NC_008413.1_Halocaridina_rubra:0.3001460830)53.5/99:0.025637,NC_035402.1_Typhlatya_galapagensis:0.2354981032)99.9/100:0.054543,NC_035412.1_Halocaridinides_fowleri:0.2541283697)100/100:0.071841,NC_027603.1_Paratya_australiensis:0.1446753433)97.1/100:0.037216)100/100:0.123165,(((((NC_012566.1_Palaemon_carinicauda:0.1641145517,NC_029240.1_Palaemon_gravieri:0.1995065616)79.2/100:0.042926,NC_027601.1_Palaemon_serenus:0.1827646463)100/100:0.200597,((NC_006880.1_Macrobrachium_rosenbergii:0.0550533804,(NC_027602.1_Macrobrachium_bullatum:0.0710451930,NC_015073.1_Macrobrachium_nipponense:0.0410284702)100/100:0.030151)78.8/100:0.013327,NC_012217.1_Macrobrachium_lanchesteri:0.0390282234)100/100:0.140000)100/100:0.125204,((KP276147.1_Alpheus_lobidens:0.0903265755,MG551491.1_Alpheus_inopinatus:0.0514998218)100/100:0.058302,NC_014883.1_Alpheus_distinguendus:0.1017662929)100/100:0.221032)99.9/100:0.060227,NC_035828.1_Chlorotocus_crassicornis:0.1900731681)99.7/99:0.038455)64.1/97:0.018941)100/100:0.155844,(((((NC_026834.1_Metapenaeus_ensis:0.0756702425,NC_029457.1_Metapenaeopsis_dalei:0.0881842026)99.8/100:0.032937,((((NC_012060.1_Litopenaeus_stylirostris:0.0093054322,NC_012738.1_Farfantepenaeus_californiensis:0.0312913407)19.6/95:0.003922,NC_009626.1_Litopenaeus_vannamei:0.0050161583)100/100:0.024130,(NC_002184.1_Penaeus_monodon:0.0752058205,(((NC_026884.1_Fenneropenaeus_merguiensis:0.0056195791,NC_026885.1_Fenneropenaeus_penicillatus:0.0072614933)98.6/100:0.006826,NC_031366.1_Fenneropenaeus_indicus:0.0096752082)99.5/100:0.009909,NC_009679.1_Fenneropenaeus_chinensis:0.0257460743)98.2/100:0.011669)99.7/100:0.013238)96.2/100:0.017280,NC_007010.1_Marsupenaeus_japonicus:0.0351783435)100/100:0.063458)73.8/97:0.017242,(NC_030277.1_Parapenaeopsis_hardwickii:0.0326499126,NC_030280.1_Solenocera_crassicornis:0.0729350282)100/100:0.075390)97.7/98:0.028762,(NC_017600.1_Acetes_chinensis:0.2800686949,NC_037043.1_Sergia_lucens:0.1221156943)92.1/99:0.042840)99.9/100:0.077070,NC_016184.1_Euphausia_pacifica:0.3276491627)94.5/99:0.042093)95.5/99:0.038650,((MF741653.1_Stenopus_scutellatus:0.0536585232,NC_018097.1_Stenopus_hispidus:0.0452937007)99.9/100:0.067774,(KU188325.1_Spongicola_levigatus:0.1778611036,KU188326.1_Globospongicola_spinulatus:0.2023385272)72/99:0.038408)100/100:0.377916)100/100:0.111805)29.7/65:0.011601,((((((NC_026225.2_Trypaea_australiensis:0.0848790815,NC_031154.1_Callianassa_ceramica:0.0824336748)100/100:0.141988,((NC_020351.1_Nihonotrypaea_japonica:0.0034906720,NC_019610.1_Nihonotrypaea_thermophila:0.0507636601)63.8/100:0.003160,NC_034298.1_Nihonotrypaea_harmandi:0.0000267224)100/100:0.201131)100/100:0.165070,NC_020025.1_Corallianassa_coutierei:0.2957786974)100/100:0.091212,NC_024651.1_Paraglypturus_tonganus:0.2158677975)100/100:0.107538,NC_019609.1_Neaxius_acanthus:0.2434192314)93.6/99:0.060563,MH234571.1_Strahlaxius_plectrorhynchus:0.4127087120)100/100:0.144136)82.2/93:0.016113,(((MH234568.1_Axianassa_australis:0.3340198881,MH234569.1_Laomedia_healyi:0.3234921969)71.5/99:0.034554,(NC_019608.1_Thalassina_kelanang:0.0096889002,MG551498.1_Thalassina_squamifera:0.0105431145)100/100:0.322300)98.3/100:0.042555,(((MG551492.1_Gebiacantha_plantae:0.0858305013,NC_020023.1_Upogebia_pusilla:0.0873401439)91/95:0.018125,(((NC_019606.1_Austinogebia_edulis:0.0551332277,NC_025943.1_Upogebia_yokoyai:0.0546451586)88.1/100:0.014374,NC_019607.1_Upogebia_major:0.0357499942)89.6/100:0.007682,MH234572.1_Upogebia_affinis:0.0490523371)100/100:0.031588)75.5/93:0.028028,MG551499.1_Upogebia_bowerbankii:0.1089320515)100/100:0.179961)100/100:0.061136)99/99:0.023358,((((MF457407.1_Aegla_longirostri:0.1914200931,(((KY352237.1_Gastroptychus_investigatoris:0.0582334954,KY352238.1_Gastroptychus_rogeri:0.1168533326)100/100:0.412053,NC_034927.1_Kiwa_tyleri:0.2731237912)100/100:0.065005,KY352239.1_Lomis_hirta:0.2029081496)61.5/96:0.022262)99.9/100:0.053771,(((((MF457406.1_Munida_isos:0.1234877547,NC_030255.1_Munida_gregaria:0.1292105726)100/100:0.087890,NC_011013.1_Shinkaia_crosnieri:0.3638875653)98.8/100:0.045619,(NC_025572.1_Petrolisthes_haswelli:0.1343540421,NC_020024.1_Neopetrolisthes_maculatus:0.1252998666)100/100:0.313197)99.6/100:0.054925,KY352242.1_Pylocheles_mortensenii:0.3602267920)27.8/96:0.020119,(((NC_024202.1_Lithodes_nintokuae:0.0207443974,NC_020029.1_Paralithodes_camtschaticus:0.0095425757)87.1/100:0.008236,NC_021458.1_Paralithodes_brevipes:0.0139690213)100/100:0.068424,NC_003058.1_Pagurus_longicarpus:0.0839840145)100/100:0.205065)14.7/60:0.015902)92.5/93:0.025388,KY352240.1_Stemonopa_insignis:0.2807324908)71/92:0.018272,((KY352241.1_Birgus_latro:0.0553245065,(((KY352235.1_Coenobita_rugosus:0.0330246578,KY352236.1_Coenobita_variabilis:0.0279843737)92.8/100:0.008668,KY352234.1_Coenobita_perlatus:0.0366851161)100/100:0.031244,KY352233.1_Coenobita_brevimanus:0.0341841440)99.8/100:0.032077)100/100:0.112523,NC_025776.1_Clibanarius_infraspinatus:0.2475671206)100/100:0.147238)100/100:0.086703)100/100:0.123171,((NC_029361.1_Moloha_majora:0.1507641291,NC_026080.1_Homologenus_malayensis:0.1202049316)100/100:0.203688,KT182070.1_Dynomene_pilumnoides:0.2780649874)71.9/99:0.045898)94.5/99:0.043034,((NC_026688.1_Umalia_orientalis:0.1245251000,NC_026721.1_Lyreidus_brevifrons:0.1768913131)83/100:0.042958,NC_023474.1_Ranina_ranina:0.2352557441)100/100:0.103963)100/100:0.078524,((((((((((((NC_006992.1_Eriocheir_sinensis:0.0048688439,NC_011598.1_Eriocheir_hepuensis:0.0088648180)43.7/100:0.001780,NC_011597.1_Eriocheir_japonica:0.0057679508)100/100:0.055905,NC_037155.1_Varuna_yui:0.1177163751)98.5/100:0.017307,(((NC_033865.1_Helice_latimera:0.0000724032,NC_030197.1_Helice_tientsinensis:0.0021407364)100/100:0.042845,NC_034995.1_Helicana_wuana:0.0585626748)99.8/100:0.015285,NC_035307.1_Hemigrapsus_sanguineus:0.0973762528)19.6/87:0.004968)94.5/93:0.016606,NC_025571.1_Cyclograpsus_granulosus:0.0648585052)100/100:0.075121,(MF457408.1_Macrophthalmus_darwinensis:0.1052757429,NC_030048.1_Macrophthalmus_japonicus:0.0665890495)100/100:0.191218)99.3/97:0.024623,(NC_029724.1_Grapsus_tenuicrustatus:0.1166340093,(NC_021754.1_Pachygrapsus_crassipes:0.0832954343,MF457403.1_Pachygrapsus_marmoratus:0.0793012279)23.8/94:0.014357)100/100:0.083746)96.6/93:0.015247,(((((NC_030535.1_Metopaulias_depressus:0.1726544170,NC_033866.1_Clistocoeloma_sinense:0.0310698687)87.9/100:0.009151,NC_030046.2_Parasesarma_tripectinis:0.0398415270)95.3/100:0.010332,(NC_030196.1_Sesarmops_sinensis:0.0162612171,NC_031851.1_Chiromantes_neglectum:0.0073589282)100/100:0.018732)100/100:0.055718,NC_020040.1_Ilyoplax_deschampsi:0.1891790002)19.9/72:0.021086,MF461623.1_Cardisoma_carnifex:0.0696686985)96.5/89:0.020706)81.8/88:0.013218,((NC_025324.1_Ocypode_ceratophthalmus:0.0738901360,NC_029725.1_Ocypode_cordimanus:0.0799808821)100/100:0.090786,(MF457405.1_Cranuca_inversa:0.0468869031,(MF457400.1_Tubuca_polita:0.0383241374,MF457401.1_Tubuca_capricornis:0.0387309950)100/100:0.032644)100/100:0.071094)100/100:0.048114)52.8/60:0.011237,NC_035951.1_Xenograpsus_ngatama:0.2591211858)16.1/58:0.022586,NC_025325.1_Mictyris_longicarpus:0.2297342958)100/100:0.102082,((((NC_031406.1_Huananpotamon_lichuanense:0.1172664518,NC_007379.1_Geothelphusa_dehaani:0.1167818023)31.7/94:0.017235,(NC_036947.1_Sinopotamon_yaanense:0.0422022164,(NC_036946.1_Longpotamon_yangtsekiense:0.0344623589,NC_029226.1_Longpotamon_xiushuiense:0.0274987646)100/100:0.033178)100/100:0.073158)99.7/100:0.039044,KY285013.1_Potamiscus_motuoensis:0.1358590388)100/100:0.132350,NC_032044.1_Somanniathelphusa_boyangensis:0.2529026465)100/100:0.124165)97.3/100:0.027666)100/100:0.053192,(((NC_035425.1_Maja_squinado:0.0244684364,NC_035424.1_Maja_crispata:0.0082189597)100/100:0.205465,NC_025518.1_Damithrax_spinosissimus:0.3096804534)98.3/100:0.039120,AB735678.1_Chionoecetes_japonicus_pacificus:0.2196848114)100/100:0.076065)94/98:0.032256,(((NC_029726.1_Leptodius_sanguineus:0.1765659157,MF457402.1_Pilumnus_vespertilio:0.1967877407)72/94:0.019121,((NC_037172.1_Atergatis_integerrimus:0.0444515574,NC_037201.1_Atergatis_floridus:0.0429926438)100/100:0.126571,MF457404.1_Epixanthus_frontalis:0.1040614394)73.5/97:0.020576)97.3/100:0.020793,(((NC_020312.1_Austinograea_rodriguezensis:0.0410336584,NC_020314.1_Austinograea_alayseae:0.0441172032)100/100:0.026913,(NC_013713.1_Gandalfus_yunohana:0.0551522862,NC_027414.1_Gandalfus_puia:0.0302220747)99.8/100:0.018283)100/100:0.059635,NC_035300.1_Segonzacia_mesatlantica:0.0827219924)100/100:0.056501)96.3/100:0.018485)97.3/98:0.028578,(NC_024437.1_Myomenippe_fornasinii:0.1676120778,NC_006891.1_Pseudocarcinus_gigas:0.1119768548)85.9/99:0.022342)95.4/98:0.019281,(NC_030047.1_Pyrhila_pisum:0.6546313664,NC_024435.1_Ashtoret_lunaris:0.2979876304)99.9/100:0.088944)99.8/100:0.051243,NC_023476.1_Chaceon_granulatus:0.1479394894)100/100:0.148002,(NC_012569.1_Scylla_olivacea:0.0309240185,((NC_012565.1_Scylla_serrata:0.0396999381,NC_012572.1_Scylla_paramamosain:0.0239601706)7.5/87:0.007270,NC_012567.1_Scylla_tranquebarica:0.0246104239)99.9/100:0.025792)100/100:0.037522)42.9/96:0.012232,NC_037173.1_Monomia_gladiator:0.0882773091)100/100:0.025860,(NC_024438.1_Thalamita_crenata:0.0400357726,(NC_024632.1_Charybdis_feriata:0.0230750454,(NC_036132.1_Charybdis_natator:0.0216950274,NC_013246.1_Charybdis_japonica:0.0259716375)100/100:0.018922)100/100:0.025213)100/100:0.029029)100/100:0.051541,NC_006281.1_Callinectes_sapidus:0.0829282489)100/100:0.032024,(NC_026209.1_Portunus_pelagicus:0.0233055545,NC_005037.1_Portunus_trituberculatus:0.0308523708)99.7/100:0.017530);
