# Supplementary material for: Comparative mitogenomics of the Decapoda reveals evolutionary heterogeneity in architecture and composition
Source: Sci Rep. 2019 Jul 24;9:10756. doi: 10.1038/s41598-019-47145-0 (PMC6656734; doi:10.1038/s41598-019-47145-0)
Supplement: Supplementary file 3 — Supplementary Data S3 [file 41598_2019_47145_MOESM3_ESM.zip › Supplementary_Data_S3.txt]

>Pattern_1 ## 63 species ## Alvinocaris_chelys|NC_018778.1;Alvinocaris_longirostris|NC_020313.1;Caridina_gracilipes|NC_024751.1;Caridina_nilotica|NC_030219.1;Chlorotocus_crassicornis|NC_035828.1;Enoplometopus_debelius|NC_025592.1;Farfantepenaeus_californiensis|NC_012738.1;Fenneropenaeus_chinensis|NC_009679.1;Fenneropenaeus_indicus|NC_031366.1;Fenneropenaeus_merguiensis|NC_026884.1;Fenneropenaeus_penicillatus|NC_026885.1;Halocaridina_rubra|NC_008413.1;Halocaridinides_fowleri|NC_035412.1;Homarus_americanus|NC_015607.1;Ibacus_alticrenatus|MG551493.1;Ibacus_ciliatus|NC_025581.1;Laurentaeglyphea_neocaledonica|NC_035679.1;Litopenaeus_stylirostris|NC_012060.1;Litopenaeus_vannamei|NC_009626.1;Macrobrachium_bullatum|NC_027602.1;Macrobrachium_lanchesteri|NC_012217.1;Macrobrachium_nipponense|NC_015073.1;Macrobrachium_rosenbergii|NC_006880.1;Marsupenaeus_japonicus|NC_007010.1;Metapenaeopsis_dalei|NC_029457.1;Metapenaeus_ensis|NC_026834.1;Nautilocaris_saintlaurentae|NC_021971.1;Neocaridina_denticulata|NC_023823.1;Neoglyphea_inopinata|KT984196.1;Opaepele_loihi|NC_020311.1;Palinurellus_wieneckii|NC_021753.1;Panulirus_cygnus|NC_028024.1;Panulirus_homarus|NC_016015.1;Panulirus_japonicus|NC_004251.1;Panulirus_ornatus|NC_014854.1;Panulirus_stimpsoni|NC_014339.1;Parapenaeopsis_hardwickii|NC_030277.1;Paratya_australiensis|NC_027603.1;Penaeus_monodon|NC_002184.1;Puerulus_angulatus|MG551496.1;Remiarctus_bertholdii|MG551497.1;Rimicaris_exoculata|NC_027116.1;Rimicaris_kairei|NC_020310.1;Sagmariasus_verreauxi|NC_022736.1;Scyllarides_latus|NC_020022.1;Sergia_lucens|NC_037043.1;Solenocera_crassicornis|NC_030280.1;Stygiocaris_lancifera|NC_035404.1;Stygiocaris_stylifera|NC_035411.1;Thalassina_kelanang|NC_019608.1;Thalassina_squamifera|MG551498.1;Typhlatya_arfeae|NC_035410.1;Typhlatya_consobrina|NC_035407.1;Typhlatya_dzilamensis|NC_035408.1;Typhlatya_galapagensis|NC_035402.1;Typhlatya_garciai|NC_035409.1;Typhlatya_iliffei|NC_035401.1;Typhlatya_miravetensis|NC_036335.1;Typhlatya_mitchelli|NC_035403.1;Typhlatya_monae|NC_035405.1;Typhlatya_pearsei|NC_035400.1;Typhlatya_taina|NC_035399.1;Typhlopatsa_pauliani|NC_035406.1
COX1 trnL COX2 trnK trnD ATP8 ATP6 COX3 trnG ND3 trnA trnR trnN trnS trnE -trnF -ND5 -trnH -ND4 -ND4L trnT -trnP ND6 CYTB trnS -ND1 -trnL -rrnL -trnV -rrnS trnI -trnQ trnM ND2 trnW -trnC -trnY
>Pattern_2 ## 42 species ## Ashtoret_lunaris|NC_024435.1;Austinograea_alayseae|NC_020314.1;Austinograea_rodriguezensis|NC_020312.1;Callinectes_sapidus|NC_006281.1;Cardisoma_carnifex|MF461623.1;Chaceon_granulatus|NC_023476.1;Charybdis_feriata|NC_024632.1;Charybdis_japonica|NC_013246.1;Charybdis_natator|NC_036132.1;Chionoecetes_japonicus_pacificus|AB735678.1;Cranuca_inversa|MF457405.1;Epixanthus_frontalis|MF457404.1;Gandalfus_puia|NC_027414.1;Gandalfus_yunohana|NC_013713.1;Grapsus_tenuicrustatus|NC_029724.1;Homologenus_malayensis|NC_026080.1;Ilyoplax_deschampsi|NC_020040.1;Leptodius_sanguineus|NC_029726.1;Lyreidus_brevifrons|NC_026721.1;Mictyris_longicarpus|NC_025325.1;Moloha_majora|NC_029361.1;Monomia_gladiator|NC_037173.1;Myomenippe_fornasinii|NC_024437.1;Ocypode_ceratophthalmus|NC_025324.1;Ocypode_cordimanus|NC_029725.1;Pachygrapsus_crassipes|NC_021754.1;Pachygrapsus_marmoratus|MF457403.1;Portunus_pelagicus|NC_026209.1;Portunus_sanguinolentus|NC_028225.1;Portunus_trituberculatus|NC_005037.1;Pseudocarcinus_gigas|NC_006891.1;Pyrhila_pisum|NC_030047.1;Ranina_ranina|NC_023474.1;Scylla_olivacea|NC_012569.1;Scylla_paramamosain|NC_012572.1;Scylla_serrata|NC_012565.1;Scylla_tranquebarica|NC_012567.1;Segonzacia_mesatlantica|NC_035300.1;Thalamita_crenata|NC_024438.1;Tubuca_capricornis|MF457401.1;Tubuca_polita|MF457400.1;Umalia_orientalis|NC_026688.1
COX1 trnL COX2 trnK trnD ATP8 ATP6 COX3 trnG ND3 trnA trnR trnN trnS trnE -trnH -trnF -ND5 -ND4 -ND4L trnT -trnP ND6 CYTB trnS -ND1 -trnL -rrnL -trnV -rrnS trnI -trnQ trnM ND2 trnW -trnC -trnY
>Pattern_3 ## 19 species ## Astacus_astacus|KX279347.1;Astacus_leptodactylus|KX279349.1;Austropotamobius_pallipes|NC_026560.1;Austropotamobius_torrentium|NC_033504.1;Cambaroides_dauricus|NC_033505.1;Cambaroides_japonicus|NC_033506.1;Cambaroides_schrenckii|KX268737.1;Cambaroides_similis|NC_016925.1;Cambarus_robustus|NC_033507.1;Faxonius_limosus|NC_026561.1;Faxonius_luteus|NC_033508.1;Faxonius_punctimanus|NC_030768.1;Faxonius_rusticus|NC_029720.1;Faxonius_sanbornii|NC_029721.1;Pacifastacus_leniusculus|NC_033509.1;Procambarus_acutus|NC_033510.1;Procambarus_alleni|NC_028447.1;Procambarus_clarkii|NC_016926.1;Procambarus_fallax|NC_020021.1
COX1 trnL COX2 trnK trnD ATP8 ATP6 COX3 trnG ND3 trnA trnR trnE -trnQ -trnS -trnN rrnS trnV rrnL trnL ND1 trnP -trnS -CYTB -ND6 -trnT ND4L ND4 trnH ND5 trnF trnI trnM ND2 trnW -trnC -trnY
>Pattern_4 ## 15 species ## Cherax_destructor|NC_011243.1;Cherax_dispar|NC_023480.1;Cherax_glaber|NC_022939.1;Cherax_holthuisi|NC_026227.1;Cherax_monticola|NC_022938.1;Cherax_preissii|NC_023482.1;Cherax_quadricarinatus|NC_022937.1;Cherax_quinquecarinatus|NC_023479.1;Cherax_robustus|NC_023478.1;Cherax_tenuimanus|NC_026559.1;Euastacus_armatus|NC_026575.1;Euastacus_spinifer|NC_026214.1;Euastacus_yarraensis|NC_023811.1;Gramastacus_insolitus|NC_030531.1;Gramastacus_lacus|NC_024295.1
COX1 trnL COX2 trnK trnD ATP8 ATP6 COX3 trnG ND3 trnA trnR trnN trnS trnE -trnF -ND5 -trnH trnT ND6 trnP -rrnL -trnV -trnQ trnM ND2 trnW -trnY -ND4 -ND4L CYTB trnS -ND1 -trnL -rrnS trnI -trnC
>Pattern_5 ## 11 species ## Cyclograpsus_granulosus|NC_025571.1;Eriocheir_hepuensis|NC_011598.1;Eriocheir_japonica|NC_011597.1;Eriocheir_sinensis|NC_006992.1;Helicana_wuana|NC_034995.1;Helice_latimera|NC_033865.1;Helice_tientsinensis|NC_030197.1;Hemigrapsus_sanguineus|NC_035307.1;Macrophthalmus_darwinensis|MF457408.1;Macrophthalmus_japonicus|NC_030048.1;Varuna_yui|NC_037155.1
COX1 trnL COX2 ATP8 ATP6 COX3 trnG ND3 trnA trnR trnN trnS trnT -trnP -ND1 -trnL -rrnL -rrnS -trnH -ND5 -trnV -trnQ -trnC -trnY trnK trnD trnE -trnF -ND4 -ND4L ND6 CYTB trnS trnI trnM ND2 trnW
>Pattern_6 ## 6 species ## Austinogebia_edulis|NC_019606.1;Upogebia_affinis|MH234572.1;Upogebia_bowerbankii|MG551499.1;Upogebia_major|NC_019607.1;Upogebia_pusilla|NC_020023.1;Upogebia_yokoyai|NC_025943.1
COX1 trnL trnL COX2 trnK trnD ATP8 ATP6 COX3 trnG ND3 trnA trnR trnN trnS trnE -trnF -ND5 -trnH -ND4 -ND4L trnT -trnP ND6 CYTB trnS trnI -ND1 -rrnL -trnV -rrnS -trnQ -trnC -trnY trnM ND2 trnW
>Pattern_7 ## 6 species ## Corallianassa_coutierei|NC_020025.1;Neaxius_acanthus|NC_019609.1;Nihonotrypaea_harmandi|NC_034298.1;Nihonotrypaea_japonica|NC_020351.1;Nihonotrypaea_thermophila|NC_019610.1;Paraglypturus_tonganus|NC_024651.1
COX1 trnL trnL COX2 trnK ATP8 ATP6 trnG trnV ND3 COX3 trnA trnR trnN trnS trnE -trnF -ND5 -trnH -ND4 -ND4L trnT -trnP ND6 CYTB trnS -ND1 -rrnL -rrnS -trnI -trnQ trnD trnM ND2 trnW -trnC -trnY
>Pattern_8 ## 6 species ## Birgus_latro|KY352241.1;Clibanarius_infraspinatus|NC_025776.1;Coenobita_brevimanus|KY352233.1;Coenobita_perlatus|KY352234.1;Coenobita_rugosus|KY352235.1;Coenobita_variabilis|KY352236.1
COX1 trnL COX2 trnK trnM trnI ND2 trnD ATP8 ATP6 COX3 trnR trnN trnE -trnF -ND5 -trnH -ND4 -ND4L trnT ND6 CYTB trnS -trnP -ND1 -rrnL -trnV -rrnS -trnS -trnA -ND3 -trnG -trnL trnY -trnW -trnQ -trnC
>Pattern_9 ## 5 species ## Clistocoeloma_sinense|NC_033866.1;Metopaulias_depressus|NC_030535.1;Parasesarma_tripectinis|NC_030046.2;Sesarma_neglectum|NC_031851.1;Sesarmops_sinensis|NC_030196.1
COX1 trnL COX2 trnK trnD ATP8 ATP6 COX3 trnG ND3 trnA trnR trnN trnS trnE -trnH -trnF -ND5 -ND4 -ND4L trnT -trnP ND6 CYTB trnS -ND1 -trnL -rrnL -trnV -rrnS -trnQ trnI trnM ND2 trnW -trnC -trnY
>Pattern_10 ## 4 species ## Globospongicola_spinulatus|KU188326.1;Spongicola_levigatus|KU188325.1;Stenopus_hispidus|NC_018097.1;Stenopus_scutellatus|MF741653.1
COX1 trnL trnL COX2 trnK trnD ATP8 ATP6 COX3 trnG ND3 trnR trnA trnE trnN trnS -trnF -ND5 -trnH -ND4 -ND4L trnT -trnP ND6 CYTB trnS -ND1 -rrnL -trnV -rrnS -trnQ trnM trnI ND2 trnW -trnC -trnY
>Pattern_11 ## 3 species ## Longpotamon_xiushuiense|NC_029226.1;Longpotamon_yangtsekiense|NC_036946.1;Sinopotamon_yaanense|NC_036947.1
COX1 trnL COX2 trnK trnD ATP8 ATP6 COX3 trnG ND3 trnA trnR trnN trnS trnE -trnH -trnF -ND5 -ND4 -ND4L trnT -trnP ND6 CYTB trnS -ND1 -trnL trnM ND2 trnW -trnC -trnY -rrnL -trnV -trnQ -rrnS trnI
>Pattern_12 ## 3 species ## Gastroptychus_investigatoris|KY352237.1;Gastroptychus_rogeri|KY352238.1;Lomis_hirta|KY352239.1
COX1 trnL trnL COX2 trnK trnG ND3 trnA trnM trnI ND2 trnD ATP8 ATP6 COX3 trnR trnN trnS trnE -trnF -ND5 -trnH -ND4 -ND4L trnT ND6 CYTB trnS -trnP -ND1 rrnS trnV rrnL trnW -trnQ -trnC -trnY
>Pattern_13 ## 3 species ## Cardus_crucifer|KX343003.1;Pentacheles_laevis|KX343004.1;Polycheles_typhlops|NC_020026.1
COX1 trnL COX2 trnK trnD ATP8 ATP6 COX3 trnG ND3 trnA -trnH -ND4 -ND4L trnT -trnP ND6 trnS -ND1 -trnL -rrnL -trnV -rrnS -trnQ -trnC -trnY trnI trnR trnN trnS trnE -trnF -ND5 CYTB trnM ND2 trnW
>Pattern_14 ## 3 species ## Polycheles_baccatus|MH234570.1;Polycheles_coccifer|KX343005.1;Stereomastis_sculpta|KX343002.1
COX1 trnL COX2 trnK trnD ATP8 ATP6 COX3 trnG ND3 trnA trnT ND6 trnS -trnH -ND4 -ND4L -trnP -ND1 -trnL -rrnL -trnV -rrnS -trnQ -trnC -trnY trnI trnR trnN trnS trnE -trnF -ND5 CYTB trnM ND2 trnW
>Pattern_15 ## 3 species ## Palaemon_carinicauda|NC_012566.1;Palaemon_gravieri|NC_029240.1;Palaemon_serenus|NC_027601.1
COX1 trnL COX2 trnK trnD ATP8 ATP6 COX3 trnG ND3 trnA trnR trnN trnS trnE -trnF -ND5 -trnH -ND4 -ND4L -trnP trnT ND6 CYTB trnS -ND1 -trnL -rrnL -trnV -rrnS trnI -trnQ trnM ND2 trnW -trnC -trnY
>Pattern_16 ## 2 species ## Alpheus_distinguendus|NC_014883.1;Alpheus_inopinatus|MG551491.1
COX1 trnL COX2 trnK trnD ATP8 ATP6 COX3 trnG ND3 trnA trnR trnN trnS -trnF -ND5 -trnH -ND4 -ND4L trnT -trnP ND6 CYTB -trnE trnS -ND1 -trnL -rrnL -trnV -rrnS trnI -trnQ trnM ND2 trnW -trnC -trnY
>Pattern_17 ## 2 species ## Metanephrops_sibogae|NC_025323.1;Metanephrops_thomsoni|NC_027608.1
COX1 trnL COX2 trnK trnD ATP8 ATP6 COX3 trnA trnN trnS -trnF -ND4 -ND4L CYTB -trnC trnG ND3 trnR trnE -ND5 -trnH trnT -trnP ND6 trnS -ND1 -trnL -rrnL -trnV -rrnS trnI -trnQ trnM ND2 trnW -trnY
>Pattern_18 ## 2 species ## Neopetrolisthes_maculatus|NC_020024.1;Petrolisthes_haswelli|NC_025572.1
COX1 trnL COX2 trnK trnG ND3 trnA trnI trnM ND2 trnD ATP8 ATP6 COX3 trnR trnN trnS trnE -trnF -ND5 -trnH -ND4 -ND4L trnT ND6 CYTB trnS -trnP -ND1 -trnL -rrnL -trnV -rrnS trnW -trnQ -trnC -trnY
>Pattern_19 ## 2 species ## Paralithodes_brevipes|NC_021458.1;Paralithodes_camtschaticus|NC_020029.1
COX1 trnL trnL COX2 trnK trnG ND3 trnA trnI trnM trnD ND2 ATP8 ATP6 COX3 trnR trnN trnS trnE -trnF -ND5 -trnH -ND4 -ND4L trnT ND6 CYTB trnS trnY -trnP -ND1 -rrnL -trnV -rrnS trnW -trnQ -trnC
>Pattern_20 ## 2 species ## Maja_crispata|NC_035424.1;Maja_squinado|NC_035425.1
COX1 trnL COX2 trnK trnD ATP8 ATP6 COX3 trnG ND3 trnA trnR trnN trnS trnE trnT ND6 CYTB trnS -trnQ -trnC -trnY -trnH -trnF -ND5 -ND4 -ND4L -trnP -ND1 -trnL -rrnL -trnV -rrnS trnI trnM ND2 trnW
>Pattern_21 ## 2 species ## Callianassa_ceramica|NC_031154.1;Trypaea_australiensis|NC_026225.2
COX1 trnL trnL COX2 trnK ATP8 ATP6 trnG trnV ND3 COX3 trnA trnR trnN trnS trnE -trnF -ND5 -trnH -ND4 -ND4L trnT -trnP ND6 CYTB trnS -trnD trnI rrnS rrnL ND1 -trnQ trnM ND2 trnW -trnC -trnY
>Pattern_22 ## 2 species ## Engaeus_cunicularius|NC_023809.1;Engaeus_lengana|NC_022847.1
COX1 trnL COX2 trnK trnD ATP8 ATP6 COX3 trnG ND3 trnA trnR trnN trnS trnE -trnF -ND5 -trnH trnT ND6 trnP -rrnL -trnV trnM ND2 trnW -trnY -ND4 -ND4L CYTB trnS -ND1 -trnL -rrnS -trnQ trnI -trnC
>Pattern_23 ## 2 species ## Engaewa_subcoerulea|NC_029407.1;Engaewa_walpolea|NC_029395.1
COX1 trnL COX2 trnK trnD ATP8 ATP6 COX3 trnG ND3 trnA trnR trnN trnS trnE -trnF -ND5 -trnH ND6 trnM trnT trnP -rrnL -trnV -trnQ ND2 trnW -trnY -ND4 -ND4L CYTB trnS -ND1 -trnL -rrnS trnI -trnC
>Pattern_24 ## 2 species ## Engaeus_quadrimanus|NC_024442.1;Engaeus_sericatus|NC_024441.1
COX1 trnL COX2 trnK trnD ATP8 ATP6 COX3 trnG ND3 trnA trnR trnN trnS trnE -trnF trnT ND6 -rrnL -trnV trnM ND2 -ND5 -trnH trnP trnW -trnY -ND4 -ND4L CYTB trnS -ND1 -trnL -rrnS -trnQ trnI -trnC
>Pattern_25 ## 2 species ## Atergatis_floridus|NC_037201.1;Atergatis_integerrimus|NC_037172.1
COX1 trnL COX2 trnK trnD ATP8 ATP6 COX3 trnG ND3 trnA trnR trnN trnS trnE -trnH -trnF -ND5 -ND4 -ND4L trnT -trnP ND6 CYTB trnS -ND1 -trnL -rrnL -rrnS -trnV trnI -trnQ trnM ND2 trnW -trnC -trnY
>Pattern_26 ## 1 species ## Shinkaia_crosnieri|NC_011013.1
COX1 trnL COX2 trnK trnG trnM ND2 trnD ATP8 ATP6 COX3 trnR trnN -trnP -ND1 -trnL -rrnL -trnV -rrnS -trnQ ND3 trnI trnA trnS trnE -trnF -ND5 -trnH -ND4 -ND4L trnT ND6 CYTB
>Pattern_27 ## 1 species ## Huananpotamon_lichuanense|NC_031406.1
COX1 trnL COX2 trnK trnD ATP8 ATP6 COX3 trnG ND3 trnA trnR trnN trnS trnE -trnH -trnF -ND5 -ND4 -ND4L trnT -trnP ND6 CYTB trnS -ND1 -trnL -rrnL -trnV -trnQ -rrnS trnI trnM ND2 trnW -trnC -trnY
>Pattern_28 ## 1 species ## Astacopsis_gouldi|NC_026215.1
COX1 trnL COX2 trnK trnD ATP8 ATP6 COX3 trnG ND3 trnA trnR trnN trnS trnE -trnF -ND5 -trnH trnT ND6 trnP -rrnL -trnV trnM ND2 trnW -trnY -ND4 -ND4L CYTB trnS -ND1 -trnL -rrnS trnI -trnC
>Pattern_29 ## 1 species ## Thenus_orientalis|NC_024440.1
COX1 trnL COX2 trnK trnS ATP8 ATP6 trnD COX3 trnG ND3 trnA trnR trnN trnS trnE trnT ND6 CYTB trnS -trnF -ND5 -trnH -ND4 -ND4L -trnP -ND1 -trnL -rrnL -trnV -rrnS trnI -trnQ trnM ND2 trnW -trnC -trnY
>Pattern_30 ## 1 species ## Ombrastacoides_huonensis|MG551494.1
COX1 trnL COX2 trnK trnD ATP8 ATP6 COX3 trnG ND3 trnA trnR trnN trnS trnE -trnH trnT ND6 trnP -rrnL -trnV -trnQ -trnY -ND4 -ND4L ND2 trnW CYTB -trnF -ND5 trnM trnS -ND1 -trnL -rrnS trnI -trnC
>Pattern_31 ## 1 species ## Parastacus_brasiliensis|MG551495.1
COX1 trnL COX2 trnK trnD ATP8 ATP6 COX3 trnG trnT ND3 trnA trnR trnN trnS trnE -trnF -ND5 -trnH ND6 trnP -rrnL -trnV trnQ trnM ND2 trnW -trnY -ND4 -ND4L CYTB trnS -ND1 -trnL -rrnS trnI -trnC
>Pattern_32 ## 1 species ## Munida_isos|MF457406.1
COX1 trnL COX2 trnK trnG ND3 trnA ND2 trnD ATP8 ATP6 COX3 trnI trnS trnE trnM trnR trnN -trnF -ND5 -trnH -ND4 -ND4L trnT ND6 CYTB -trnL -rrnL -trnV -rrnS trnS -trnP -ND1 -trnL trnW -trnQ -trnC -trnY
>Pattern_33 ## 1 species ## Engaeus_lyelli|NC_023477.1
COX1 trnL COX2 trnK trnD ATP8 ATP6 COX3 trnG ND3 trnA trnR trnN trnS trnE -trnF -ND5 -trnH trnT ND6 trnP -trnQ -rrnL -trnV trnM ND2 trnW -trnY -ND4 -ND4L CYTB trnS -ND1 -trnL -rrnS trnI -trnC
>Pattern_34 ## 1 species ## Aegla_longirostri|MF457407.1
COX1 trnL trnL COX2 trnK trnG ND3 trnA trnM trnI ND2 trnD ATP8 ATP6 COX3 trnR trnN trnS trnE -trnF -ND5 -trnH -ND4 -ND4L trnT ND6 CYTB trnS -trnP -ND1 -rrnL -trnV -rrnS trnW -trnQ -trnC -trnY
>Pattern_35 ## 1 species ## Alpheus_lobidens|KP276147.1
COX1 trnL COX2 trnK trnD ATP8 ATP6 COX3 trnG ND3 trnA trnR trnN trnS -trnF -ND5 -trnH -ND4 -ND4L -trnQ trnT -trnP ND6 CYTB -trnE trnS -ND1 -trnL -rrnL -trnV -rrnS trnI -trnQ trnM ND2 trnW -trnC -trnY
>Pattern_36 ## 1 species ## Pylocheles_mortensenii|KY352242.1
COX1 trnL COX2 trnK trnG ND3 trnA trnI trnM ND2 trnD ATP8 ATP6 COX3 trnR trnN trnS trnE -trnF -ND5 -trnH -ND4 -ND4L trnT ND6 CYTB trnS -trnP -ND1 -trnL -rrnL trnC trnQ rrnS trnV trnW -trnY
>Pattern_37 ## 1 species ## Pagurus_longicarpus|NC_003058.1
COX1 trnL trnL COX2 trnK trnG ND3 trnA trnD trnI trnM ND2 ATP8 ATP6 COX3 trnR trnN trnS trnE -trnF -ND5 -trnH -ND4 -ND4L trnT ND6 CYTB -trnY trnS -trnP -ND1 -rrnL -trnV -rrnS trnW -trnQ -trnC
>Pattern_38 ## 1 species ## Acetes_chinensis|NC_017600.1
COX1 trnL COX2 trnK trnD ATP8 ATP6 COX3 trnG ND3 trnA trnR trnN trnS trnS trnE -trnF -ND5 -trnH -ND4 -ND4L trnT -trnP ND6 CYTB trnS -ND1 -trnL -rrnL -trnV -rrnS trnI -trnQ trnM ND2 trnW -trnC -trnY
>Pattern_39 ## 1 species ## Geothelphusa_dehaani|NC_007379.1
COX1 COX2 trnK trnD ATP8 ATP6 COX3 trnG ND3 trnA trnR trnN trnS trnE -trnH -trnF -ND5 -ND4 -ND4L trnT -trnP ND6 CYTB trnS -ND1 -trnL -trnL -rrnL -trnV -trnQ -rrnS trnI trnM ND2 trnW -trnC -trnY
>Pattern_40 ## 1 species ## Euphausia_pacifica|NC_016184.1
COX1 trnL COX2 trnK trnD ATP8 ATP6 COX3 trnG ND3 trnA trnR trnN trnS trnE -trnF -ND5 -trnH -ND4 -ND4L trnT -trnP ND6 CYTB trnS -ND1 -trnL -rrnL -trnV -rrnS trnI -trnQ trnM ND2 -trnC -trnY trnW
>Pattern_41 ## 1 species ## Paranephrops_planifrons|NC_025957.1
COX1 COX2 trnD ATP8 ATP6 COX3 trnG ND3 trnA trnS trnE -trnF -ND5 -trnH trnK trnN trnT trnP -rrnL -trnV trnL trnR trnM ND2 trnW -trnY -ND4 -ND4L CYTB trnS -ND1 -trnL -rrnS trnI ND6 -trnQ -trnC
>Pattern_42 ## 1 species ## Laomedia_healyi|MH234569.1
COX1 trnL COX2 trnK trnD ATP8 ATP6 COX3 trnG ND3 trnA trnR trnN trnS trnE -trnF -ND5 -trnH trnT ND6 CYTB trnS -trnY -ND4 -ND4L -trnP -ND1 -trnL -rrnL -trnV -rrnS trnI -trnQ trnM ND2 trnW -trnC
>Pattern_43 ## 1 species ## Axianassa_australis|MH234568.1
COX1 trnL COX2 trnK trnD ATP8 ATP6 COX3 trnG ND3 trnA trnR trnN trnS trnE -ND5 -trnH -ND4 -ND4L trnT -trnP ND6 CYTB -ND1 -trnL -rrnL -trnV -rrnS -trnQ trnI trnM ND2 trnW -trnC -trnY
>Pattern_44 ## 1 species ## Xenograpsus_ngatama|NC_035951.1
COX1 trnL COX2 trnK trnD ATP8 ATP6 COX3 trnG ND3 trnN trnS trnE trnT ND6 CYTB trnS -trnH -trnF -ND5 -ND4 -ND4L -trnP -ND1 -trnL -rrnL -trnV -rrnS -trnQ trnM ND2 -trnC -trnY trnA trnR trnI trnW
>Pattern_45 ## 1 species ## Kiwa_tyleri|NC_034927.1
COX1 trnL trnL trnG trnA COX2 trnK ND3 trnM trnI ND2 trnD ATP8 ATP6 COX3 trnR trnN trnS trnE -trnF -ND5 -trnH -ND4 -ND4L trnT ND6 CYTB trnS -trnP -ND1 rrnS trnV rrnL trnW -trnQ -trnC -trnY
>Pattern_46 ## 1 species ## Gebiacantha_plantae|MG551492.1
COX1 trnL COX2 trnK COX3 trnG ND3 trnI -ND1 -rrnL -rrnS -trnQ -trnC trnL trnD ATP8 ATP6 trnA trnR trnN trnS trnE -ND5 -trnH -ND4 -ND4L trnT -trnP ND6 CYTB trnS -trnV -trnY trnM ND2 trnW
>Pattern_47 ## 1 species ## Pilumnus_vespertilio|MF457402.1
COX1 COX2 trnK trnD ATP8 ATP6 COX3 trnG ND3 trnA trnR trnN trnS trnE -trnH -trnF -ND5 -ND4 -ND4L trnT -trnP ND6 CYTB trnS -trnL -trnL -rrnL -trnV -rrnS -ND1 trnI -trnQ trnM ND2 trnW -trnC -trnY
>Pattern_48 ## 1 species ## Strahlaxius_plectrorhynchus|MH234571.1
COX1 trnL trnL COX2 trnK ATP8 ATP6 trnG trnV ND3 COX3 trnA trnR trnN trnS trnE -trnF -ND5 -ND4 -ND4L trnT -trnP ND6 CYTB trnS -ND1 -rrnL -rrnS -trnI -trnQ trnD trnM ND2 trnW -trnC -trnY
>Pattern_49 ## 1 species ## Potamiscus_motuoensis|KY285013.1
COX1 trnL COX2 trnK trnD ATP8 ATP6 COX3 trnG ND3 trnA trnR trnN trnS trnE -trnH -trnF -ND5 -ND4 -ND4L trnT -trnP ND6 CYTB trnS -ND1 -trnL -rrnL -trnQ -rrnS -trnV trnI trnM ND2 trnW -trnC -trnY
>Pattern_50 ## 1 species ## Lithodes_nintokuae|NC_024202.1
COX1 trnL trnL COX2 trnK trnG ND3 trnA trnA trnI trnM trnD ND2 ATP8 ATP6 COX3 trnR trnN trnS trnE -trnF -ND5 -trnH -ND4 -ND4L trnT ND6 CYTB trnS -trnP -ND1 -rrnL -trnV -rrnS trnW -trnQ -trnC
>Pattern_51 ## 1 species ## Geocharax_gracilis|NC_023810.1
COX1 trnL COX2 trnK trnD ATP8 ATP6 COX3 trnG ND3 trnA trnR trnN trnS trnE -trnF -ND5 -trnH trnT ND6 -rrnL -trnQ -trnV -trnQ trnM ND2 trnW -trnY -ND4 -ND4L CYTB trnS -ND1 -trnL -rrnS trnI trnP -trnC
>Pattern_52 ## 1 species ## Stemonopa_insignis|KY352240.1
COX1 trnL trnL COX2 trnK trnG ND3 trnA trnI trnM ND2 trnD ATP8 ATP6 COX3 trnR trnN trnS trnE -trnF -ND5 -trnH -ND4 -ND4L trnT ND6 CYTB trnS -trnP -ND1 -rrnL -trnV -rrnS trnW -trnQ -trnC -trnY
>Pattern_53 ## 1 species ## Dynomene_pilumnoides|KT182070.1
COX1 trnL COX2 trnK trnD ATP8 ATP6 COX3 trnG ND3 trnA trnR trnN trnS trnE -trnH -trnF -ND5 -ND4 -ND4L trnT -trnP ND6 CYTB trnS -ND1 -trnL -trnQ -rrnL -trnV -rrnS trnI trnM ND2 trnW -trnC -trnY
>Pattern_54 ## 1 species ## Somanniathelphusa_boyangensis|NC_032044.1
COX1 trnL COX2 trnK trnD ATP8 ATP6 COX3 trnG ND3 trnA trnS trnE -trnH -ND4 -ND4L trnT ND6 CYTB trnS -trnQ -trnC trnR trnN -trnF -ND5 -trnP -ND1 -trnL -rrnL -trnV -rrnS trnI trnM ND2 trnW -trnY
>Pattern_55 ## 1 species ## Panulirus_versicolor|NC_028627.1
COX1 trnL COX2 trnK trnD ATP8 ATP6 COX3 trnG ND3 trnA trnR trnN trnS trnE -trnF -ND5 -trnH -ND4 -ND4L trnT -trnP ND6 CYTB trnS -ND1 -trnL -rrnL -trnV -rrnS trnI -trnQ trnM ND2 trnW -trnC trnY
>Pattern_56 ## 1 species ## Nephrops_norvegicus|NC_025958.1
COX1 trnL COX2 trnK trnD ATP8 ATP6 COX3 trnG ND3 trnA trnR trnN trnS trnE -trnF -ND5 -trnH -ND4 -ND4L trnT -trnP ND6 CYTB trnS -ND1 -trnL -rrnL -trnV -rrnS -trnQ trnM ND2 trnW -trnC -trnY
>Pattern_57 ## 1 species ## Cherax_bicarinatus|NC_026226.1
COX1 trnL COX2 trnK trnD ATP8 ATP6 COX3 trnG ND3 trnA trnR trnN trnS trnE -trnF -ND5 -trnH trnT ND6 trnP -rrnL -trnV -trnV -trnQ trnM ND2 trnW -trnY -ND4 -ND4L CYTB trnS -ND1 -trnL -rrnS trnI -trnC
>Pattern_58 ## 1 species ## Munida_gregaria|NC_030255.1
COX1 trnL COX2 trnK trnG ND3 trnI trnM trnA ND2 trnD ATP8 ATP6 COX3 trnR trnN trnS trnE -trnF -ND5 -trnH -ND4 -ND4L trnT ND6 CYTB trnS -trnP -ND1 -trnL -rrnL -trnV -rrnS trnW -trnQ -trnC -trnY
>Pattern_59 ## 1 species ## Damithrax_spinosissimus|NC_025518.1
COX1 trnL COX2 trnK trnD ATP8 ATP6 COX3 trnG ND3 trnA trnR trnN trnS trnE -trnH -trnF -ND5 -ND4 -ND4L trnT -trnP ND6 CYTB trnS -ND1 -trnL -rrnL -trnV -rrnS -trnQ -trnC trnI trnM ND2 trnW -trnY
>Pattern_60 ## 1 species ## Tenuibranchiurus_glypticus|NC_025647.1
COX1 trnL COX2 trnK trnD ATP8 ATP6 COX3 trnG ND3 trnA trnR trnN trnS trnE ND6 -trnF -ND5 -trnH trnT trnP -rrnL -trnV trnM ND2 trnW -trnQ -trnY -ND4 -ND4L CYTB trnS -ND1 -trnL -rrnS trnI -trnC
