# Supplementary material for: Comparative mitogenomics of the Decapoda reveals evolutionary heterogeneity in architecture and composition
Source: Sci Rep. 2019 Jul 24;9:10756. doi: 10.1038/s41598-019-47145-0 (PMC6656734; doi:10.1038/s41598-019-47145-0)
Supplement: Supplementary file 5 — Supplementary Data S5 [file 41598_2019_47145_MOESM5_ESM.zip]

Archive with 1 entries (1 files):
- Supplementary_Data_S5.txt
